# Supplementary material for: Identification of laryngeal cancer prognostic biomarkers using an inflammatory gene-related, competitive endogenous RNA network
Source: Oncotarget. 2016 Nov 25;8(6):9525–34. doi: 10.18632/oncotarget.13627 (PMC5354750; doi:10.18632/oncotarget.13627)
Supplement: Supplementary file 2 [file oncotarget-08-9525-s002.xls]

## Sheet: Sheet1
Table S1. Interactions in IceNet.
SRSF1	SUPT16H
SRSF1	SYPL1
DYRK1A	KALRN
SRSF1	TSR1
DYRK1A	NXPH3
DYRK1A	PDE11A
SRSF1	XPO1
SRSF10	SRSF2
DYRK1A	PIK3R4
SRSF10	STIP1
DYRK1A	RXRB
SRSF10	TWF1
DYRK1A	SLC39A9
SRSF10	UBE2K
DYRK1A	SP4
DYRK1A	STARD8
SRSF2	TIMM17A
SRSF2	TSN
DYRK1A	ZNF460
SRSF2	TSR1
SRSF2	TWF1
SSPN	VCAM1
SSTR2	TACR2
SSTR2	THRA
SSTR2	TRPC3
SSTR2	ZBTB7B
SSTR2	ZNF154
STARD8	SYT2
STARD8	TRPM6
STARD8	VENTX
STARD8	WSCD2
E2F2	EPB41
E2F2	GEMIN8
STK38	TFAP2B
E2F2	KCNMB1
STK38	THRA
E2F2	KLK2
E2F2	LIMK1
STK38	TRPC3
E2F2	TACR2
STK38	TTC21B
A1CF	AAK1
STK38	TTLL5
STK38	WDR55
A1CF	ADAMTS9
A1CF	ADCY6
STK38	ZBTB44
A1CF	ADPRH
STK38	ZKSCAN3
A1CF	AFF1
STK38	ZNF460
A1CF	AGFG2
STK38	ZNF507
STX4	SUB1
STX4	USP15
STX7	YIPF5
SUB1	TMED5
SULT1B1	VPS53
A1CF	ATAT1
SUMO1	TBL1XR1
EBNA1BP2	PSMB2
A1CF	BMP8B
A1CF	BTNL3
SVEP1	SYNGR1
SVEP1	ZMAT4
ECHDC1	RWDD1
A1CF	C16orf70
ECHDC1	TAB2
SYNCRIP	TOMM20
SYNCRIP	ZNF207
SYNGR1	TAZ
SYNGR1	THRA
SYNGR1	TYRO3
SYNGR1	UBE2D4
A1CF	CCDC132
SYNGR1	ZKSCAN3
SYNGR1	ZNF154
A1CF	CCDC30
SYNGR1	ZNF460
SYPL1	TM9SF2
SYPL1	TWF1
SYPL1	VAMP3
SYT2	TAZ
A1CF	CRY2
A1CF	CXorf36
SYT2	TRPC3
SYT2	TYRO3
SYT2	VENTX
SYT2	VN1R1
A1CF	DNAJC28
SYT2	WSCD2
SYT2	ZBTB40
A1CF	DPF3
SYT2	ZNF460
TAB2	VAMP3
A1CF	ESR2
TACR2	ZNF460
A1CF	FICD
EDA2R	FN3K
EDA2R	GP5
A1CF	FTCD
EDA2R	GRIN2B
A1CF	FZD9
TAGLN	TGFBR2
EDA2R	HMX1
A1CF	GAB1
EDA2R	KCNA5
EDA2R	KCNJ3
TAOK1	WSCD2
EDA2R	KLHL11
A1CF	GEMIN8
EDA2R	LONRF3
TAZ	TRIM10
TAZ	TYRO3
EDA2R	MAT1A
TAZ	VN1R1
EDA2R	MTHFR
A1CF	GRIK3
EDA2R	MTSS1L
EDA2R	NCOR2
A1CF	HOXC8
EDA2R	NTN1
EDA2R	OPCML
A1CF	IKZF2
EDA2R	OTUD7B
A1CF	KCNB1
EDA2R	PLEKHA6
A1CF	KCND3
TCF3	TTLL5
TCN2	UCP2
A1CF	KCNMB1
A1CF	KLHL28
A1CF	LIMK1
EDA2R	RBBP9
TEF	ZNF224
EDA2R	SAMD4B
TEF	ZNF440
A1CF	LUZP2
EDA2R	SIX3
EDA2R	SLC11A1
A1CF	MAP3K3
TFAP2B	THRA
EDA2R	SPN
TFAP2B	TLR6
EDA2R	STARD8
TFAP4	VPS53
EDA2R	THRA
A1CF	PAIP2B
EDA2R	VENTX
A1CF	PAK3
EDA2R	ZBTB7B
A1CF	PARD6B
EDA2R	ZNF507
A1CF	PDE4C
A1CF	PDE6A
A1CF	PEX5L
EDEM3	SOCS5
TGFBR2	THBS1
TGFBR2	TIMP3
EDN3	EPB41
TGFBR2	TMED10
EDN3	FZD9
THBS1	TIMP3
EDN3	GABRA1
THBS1	TMED5
EDN3	IFNB1
THBS1	TWIST1
EDN3	MAT1A
THBS2	VCAM1
EDN3	OTUD7B
A1CF	PRLR
EDN3	RREB1
A1CF	PTPRT
EDN3	TRIM10
THRA	TREML2
A1CF	RAX
THRA	TRPC3
THRA	TTC21B
A1CF	RBMS3
THRA	UBE2D4
A1CF	RNF122
THRA	ZBTB40
THRA	ZBTB7B
A1CF	RREB1
THRA	ZKSCAN3
THRA	ZNF154
THRA	ZNF224
TIMM17A	TWF1
TIMM17A	VDAC1
A1CF	SEMA7A
A1CF	SLC12A5
A1CF	SLC28A1
TM9SF2	TRAM1
TMBIM6	TMED5
A1CF	SLC6A4
TMBIM6	TNFRSF21
TMBIM6	TPM4
A1CF	SLCO5A1
TMBIM6	TWF1
TMBIM6	VAMP3
A1CF	SNTB2
TMBIM6	WDR1
A1CF	SP4
A1CF	SPAM1
A1CF	SPIB
TMED5	TMEM30A
A1CF	SPN
TMED5	VAMP3
A1CF	SYNGR1
A1CF	TXK
A1CF	VN1R1
A1CF	VPS53
TMEM59	YIPF5
A1CF	ZNF385D
AAK1	ADRB3
AAK1	AGFG2
TMOD3	UBE2D3
AAK1	AMOT
AAK1	ATAT1
AAK1	B3GALT5
TNFRSF21	WDR1
TOM1L2	ZBTB7B
AAK1	BMP8B
TOMM20	ZNF207
AAK1	BSN
AAK1	C16orf70
AAK1	C6
TPM4	VDAC1
TPM4	WDR1
AAK1	CCDC30
TPM4	YIPF5
AAK1	CRY2
AAK1	ESR2
AAK1	FGF5
AAK1	FZD9
EIF2B5	EIF4G1
EIF2B5	PAK2
TRAFD1	TXNL1
AAK1	GPR21
TRAM1	WDR1
TRIM10	VN1R1
TRIM10	VPS53
AAK1	IL5RA
AAK1	KCNB1
TRIM10	ZNF440
AAK1	KCND3
AAK1	KLHL28
TRIM25	ZNF460
AAK1	KLK2
AAK1	LIMK1
AAK1	LLGL1
AAK1	MATN1
TRPC3	ZNF154
AAK1	MOBP
TRPC3	ZNF224
EIF4A1	G3BP2
TRPC3	ZNF460
EIF4A1	HSPA4
EIF4A1	PRPF8
EIF4A1	SRSF1
AAK1	PDE6A
EIF4A1	TSR1
AAK1	PON1
TSN	TWF1
AAK1	SEMA7A
AAK1	SLC28A1
TTC21B	ZBTB7B
TTC21B	ZKSCAN3
AAK1	SLC4A1
TTC21B	ZNF460
AAK1	SLC6A6
AAK1	SLCO5A1
AAK1	SNTB2
AAK1	SP4
TTLL5	ZNF460
AAK1	SPIB
AAK1	SYT2
EIF4E	TMOD3
EIF4E	USP15
AAK1	TRIM25
EIF4E2	NRBF2
AAK1	VPS53
EIF4E2	RAN
EIF4E2	UBE2D3
AAK1	WSCD2
EIF4G1	PAK2
AAK1	ZNF154
TWF1	UGP2
AASDHPPT	ARCN1
TWF1	YWHAQ
TWIST1	VCAM1
TYRO3	VPS53
AASDHPPT	UBE2K
TYRO3	ZNF384
UBE2D2	XPO1
UBE2D4	WDR55
UBE2D4	ZBTB7B
UBE2D4	ZNF460
UGP2	YWHAQ
USP14	YES1
VDAC1	WDR1
VN1R1	ZMAT4
ABCC6	ADRB3
ABCC6	AMOT
ABCC6	AR
VPS53	ZNF440
ELAVL1	MCM7
ABCC6	ASGR2
ELAVL1	MED21
WDR55	ZNF154
ELAVL1	PAK2
ABCC6	ASH1L
WDR55	ZNF460
ELAVL1	SRSF2
ABCC6	B3GALT5
ELAVL1	UBE2N
ABCC6	BSN
XPO1	ZNF207
ABCC6	C6
ABCC6	CA8
YWHAQ	YWHAZ
ABCC6	CAMK2A
ABCC6	CBX2
ABCC6	CCL16
ZBTB40	ZNF154
ABCC6	CD40LG
ZBTB44	ZNF460
ABCC6	CXorf36
ZBTB7B	ZKSCAN3
ZBTB7B	ZNF154
ABCC6	CYP4A11
ZKSCAN3	ZNF460
ABCC6	FN3K
ABCC6	FOXL1
ABCC6	FZD9
ABCC6	GCK
ABCC6	GDPD5
ABCC6	GP5
ABCC6	GPR21
ABCC6	GREB1L
EML4	KPNA1
EML4	MSH6
ABCC6	GRIN2A
ABCC6	HOXC8
ABCC6	IL5RA
ABCC6	IQSEC3
ABCC6	IRF4
ABCC6	KANK1
ABCC6	KCNB1
ABCC6	KCNJ3
ABCC6	KLHL3
ABCC6	LONRF3
A1CF	ENSG00000130600.11
AAK1	ENSG00000130600.11
ABCC6	MAT1A
ABCC6	MC2R
ABCC6	ENSG00000267858.1
ABCC6	MTHFR
ABCC6	NCOR2
ABCC6	NR6A1
ADM2	ENSG00000130600.11
ABCC6	NTN1
ADRB3	ENSG00000225733.1
AGFG2	ENSG00000130600.11
AGMAT	ENSG00000130600.11
ABCC6	PADI1
ENPP2	ENTPD1
ENPP2	FBN1
ABCC6	PDE4D
ENPP2	LEPRE1
ABCC6	PEX5L
AMOT	ENSG00000130600.11
ENPP2	MMP2
ENPP2	PDGFRB
ABCC6	PKNOX2
ENTPD1	GIMAP6
AMOT	ENSG00000267858.1
ABCC6	PRRG3
ENTPD1	LHFPL2
ENTPD1	LITAF
ENTPD1	LYZ
ABCC6	RARB
ENTPD1	PLEKHO2
ABCC6	RS1
ENTPD1	RASSF2
ABCC6	SCN8A
ENTPD1	RASSF4
ENTPD1	SELPLG
ENTPD1	SERPING1
ENTPD1	SH2B3
ABCC6	SIX3
ASGR2	ENSG00000225733.1
ENTPD1	SRPR
ABCC6	SLC6A6
ASGR2	ENSG00000267858.1
ABCC6	SNTB2
ASH1L	ENSG00000130600.11
ATAT1	ENSG00000130600.11
EP300	MED13
EP300	TIPRL
ABCC6	SYT2
EP300	TOB2
EPB41	FAIM2
ABCC6	TFAP2B
BMP8B	ENSG00000130600.11
EPB41	FRS2
ABCC6	THRA
EPB41	GAB1
BTRC	ENSG00000267858.1
EPB41	GJD2
ABCC6	TTLL5
EPB41	HIST1H2BN
C16orf70	ENSG00000130600.11
C16orf70	ENSG00000225733.1
EPB41	KIAA1467
C3orf18	ENSG00000130600.11
EPB41	KLK2
EPB41	LIMD1
CA8	ENSG00000267858.1
EPB41	MAPK8
ABCC6	ZNF391
EPB41	MDM2
CAMKV	ENSG00000267858.1
EPB41	OTUD7B
EPB41	PEX5L
CASK	ENSG00000227617.4
EPB41	PON1
EPB41	PPIL6
EPB41	RAB3D
EPB41	RNF122
EPB41	SEMA6A
CBX2	ENSG00000130600.11
EPB41	SEMA7A
CBX2	ENSG00000267858.1
EPB41	SIGLEC9
EPB41	SLC6A6
CCDC132	ENSG00000130600.11
CCDC30	ENSG00000130600.11
EPB41	SP4
EPB41	SSTR2
EPB41	SYNGR1
EPB41	TACR2
EPB41	TRIM25
EPB41	TRPM6
EPB41	ZKSCAN3
CDK6	ENSG00000267858.1
EPB41	ZNF391
EPB41	ZNF460
CRY2	ENSG00000130600.11
CSF1	ENSG00000130600.11
CTRC	ENSG00000182109.3
CTRC	ENSG00000225733.1
CTRC	ENSG00000257621.3
CYBA	ENSG00000261771.1
CYP2C19	ENSG00000189223.9
CYSLTR2	ENSG00000130600.11
ERBB2IP	TMED7
ERBB2IP	UBA2
ERBB2IP	UBE2D2
ACAP2	ATP2B1
ACAP2	KRAS
DNAJC28	ENSG00000130600.11
EREG	POLR3G
ERGIC2	KPNA2
ERGIC2	MAPK1
ACAP2	MSL2
ERGIC2	RNASEH1
ERGIC2	RRM2
ERGIC2	SELT
EPB41	ENSG00000182109.3
ERGIC2	TWF1
ESR2	ENSG00000130600.11
ERN1	HEYL
ERN1	ICOSLG
ERN1	LLGL1
ERN1	LLPH
ERN1	PDE11A
ERN1	RS1
ERN1	SAMD4B
ERN1	SLC12A5
ERN1	ZNF440
FKBP1A	ENSG00000261351.1
FZD9	ENSG00000130600.11
FZD9	ENSG00000225733.1
FZD9	ENSG00000267858.1
ACOT9	CAV1
GAB1	ENSG00000130600.11
ACOT9	DNAJC10
ACOT9	FHL2
GDF11	ENSG00000130600.11
ESR2	GAB1
ESR2	GEMIN8
ACOT9	FLNA
ESR2	KLHL11
ACOT9	INHBA
ESR2	PDE4C
GFI1	ENSG00000130600.11
ESR2	PDE6A
GFI1	ENSG00000225733.1
ACOT9	LAMC1
ESR2	SEMA7A
GFI1	ENSG00000267858.1
ESR2	SNTB2
ACOT9	LPGAT1
ESR2	VPS53
ESR2	ZNF384
ACOT9	OSTM1
GRIK3	ENSG00000257621.3
ACOT9	SEC23A
HECW1	ENSG00000130600.11
ACOT9	TGFBR2
HHLA1	ENSG00000130600.11
ACOT9	THBS1
HOXC8	ENSG00000130600.11
HOXC8	ENSG00000225733.1
HOXC8	ENSG00000267858.1
HSPB6	ENSG00000182109.3
IFNB1	ENSG00000189223.9
INO80D	ENSG00000257621.3
IRF4	ENSG00000267858.1
KANK1	ENSG00000267858.1
KCNB1	ENSG00000130600.11
KCND3	ENSG00000130600.11
ACSL6	GPR182
ACSL6	PAK3
EVC	LTBP2
EVC	NNMT
EVC	RARA
ACSS3	MAPK8
EVI2A	LILRB1
ACSS3	MC2R
ACSS3	PARD6B
EVI2A	LILRB2
EVI2A	TRAF5
ACSS3	SEMA6A
LIMK1	ENSG00000130600.11
LLPH	ENSG00000225733.1
EXOC5	FKBP1A
ACSS3	ZNF154
EXOC5	HAT1
EXOC5	PGK1
EXOC5	PSMA2
LUZP2	ENSG00000130600.11
EXOC5	SGPP1
EXOC5	TOR1AIP1
EXOC5	TWF1
ACTB	ACTN1
MAP2K1	ENSG00000261351.1
ACTB	APP
MAP3K12	ENSG00000130600.11
ACTB	ITGA3
MAP3K12	ENSG00000267858.1
ACTB	PFN1
ACTB	RAB31
ACTB	RAP2C
ACTN1	COL4A1
ACTN1	FLNA
EXT2	PRNP
EZR	HSPA8
EZR	TMBIM6
MTHFR	ENSG00000267858.1
EZR	TWF1
NCOR2	ENSG00000267858.1
NFATC3	ENSG00000263276.1
F2R	LAMC1
F2R	LPGAT1
F2R	PEA15
NR6A1	ENSG00000225733.1
NR6A1	ENSG00000267858.1
F2R	PKD2
ONECUT2	ENSG00000225733.1
F2R	PRKACB
F2R	SERINC1
OPRM1	ENSG00000130600.11
F2R	SOCS5
F2R	TCF4
F2R	THBS1
F2R	THY1
OTUD7B	ENSG00000130600.11
F2R	TMX4
F2RL1	HMGCR
F2RL1	TNFAIP1
PADI1	ENSG00000189223.9
PARD6B	ENSG00000130600.11
PARK2	ENSG00000130600.11
PARK2	ENSG00000225733.1
FAIM2	PEX5L
FAIM2	TRIM25
ACTR2	BZW1
ACTR2	CAPZA2
PDE4C	ENSG00000130600.11
PDE4D	ENSG00000130600.11
ACTR2	EML4
PHC3	ENSG00000130600.11
ACTR2	ERGIC2
PIK3R4	ENSG00000267858.1
FAM105A	MEF2C
ACTR2	FEZ2
PIWIL2	ENSG00000130600.11
PLEKHA1	ENSG00000227617.4
ACTR2	LAMP2
ACTR2	MAPK1
ACTR2	MCFD2
ACTR2	PDIA6
ACTR2	RNASEH1
PRKCE	ENSG00000260803.1
ACTR2	RRM2
PRLR	ENSG00000257621.3
ACTR2	RTN4
PRY	ENSG00000130600.11
ACTR2	SRSF1
ACTR2	SYPL1
PSME4	ENSG00000227617.4
ACTR2	TGOLN2
ACTR2	TWF1
ACTR2	UGP2
ACTR2	USP34
RARB	ENSG00000267858.1
ACTR2	XPO1
ACTR2	YWHAQ
FAM46C	FPR1
FAM46C	HERPUD1
FAM46C	PRKCB
FAM46C	RASSF2
RS1	ENSG00000267858.1
SEMA6A	ENSG00000130600.11
SEMA7A	ENSG00000130600.11
SEMA7A	ENSG00000182109.3
SEMA7A	ENSG00000257621.3
FAM65B	MYO1F
FAM65B	SELPLG
SLC28A1	ENSG00000130600.11
SLC28A1	ENSG00000225733.1
SLC39A9	ENSG00000257621.3
ADAM9	FNDC3B
SLC39A9	ENSG00000267858.1
ADAM9	JAK1
SLC6A4	ENSG00000130600.11
ADAM9	PRKAR1A
SLCO5A1	ENSG00000130600.11
SMAD6	ENSG00000130600.11
ADAMTS9	ATAT1
SNTB2	ENSG00000130600.11
ADAMTS9	C6
SNTB2	ENSG00000225733.1
SNTB2	ENSG00000267858.1
ADAMTS9	EDA2R
ADAMTS9	GPR21
SP4	ENSG00000130600.11
ADAMTS9	MC2R
ADAMTS9	MOBP
SPIB	ENSG00000130600.11
SRPR	ENSG00000261771.1
ADAMTS9	OPCML
SSTR2	ENSG00000130600.11
ADAMTS9	PAK3
ADAMTS9	PLEKHA6
STK38	ENSG00000130600.11
STK38	ENSG00000267858.1
ADAMTS9	SLC5A7
ADAMTS9	SPAM1
ADAMTS9	SYT2
ADAR	BTN3A3
ADAR	CCL5
ADAR	CXCL10
FARSA	MCM7
FARSA	PHB
FAS	MYO1F
THRA	ENSG00000130600.11
FAS	OSTM1
FAS	TLR2
TNF	ENSG00000225733.1
TOM1L2	ENSG00000130600.11
TRPC3	ENSG00000130600.11
ADCY6	ADPRH
TTLL5	ENSG00000130600.11
TTLL5	ENSG00000225733.1
ADCY6	CDON
TTLL5	ENSG00000267858.1
ADCY6	CRTC1
TUB	ENSG00000182109.3
ADCY6	PAK3
ADCY6	PEX5L
TUBGCP2	ENSG00000182109.3
ADCY6	SLC4A1
TUBGCP2	ENSG00000225733.1
FBLN2	VCAM1
FBLN5	SERPING1
FBLN5	SSPN
FBLN5	TAGLN
FBN1	LEPRE1
FBN1	LIMS1
VPS53	ENSG00000130600.11
FBN1	MMP2
FBN1	PDGFRB
FBN1	PXDN
FBN1	SERPINH1
XBP1	ENSG00000261771.1
FBN1	SPARC
ZBTB7B	ENSG00000130600.11
ZNF154	ENSG00000130600.11
ZNF174	ENSG00000130600.11
ZNF384	ENSG00000130600.11
ZNF460	ENSG00000267858.1
FCN2	FRS2
FCN2	GRIN2A
FCN2	SIGLEC15
FEN1	MCM3
FEN1	MCM7
FEN1	MSH6
FEN1	PSMC1
FEN1	RRM2
FEZ2	LPGAT1
FEZ2	OSTM1
ADM	JUN
FEZ2	PRKAR1A
FEZ2	RAP2C
ADM	TNFAIP3
FEZ2	SERINC1
FEZ2	SLC30A1
ADM2	C5orf45
FEZ2	SOCS5
ADM2	CD84
ADM2	CSF1
ADM2	HEYL
ADM2	KCNB1
ADM2	KLK2
ADM2	PDE6A
ADM2	SAMD4B
ADM2	SNTB2
ADM2	THRA
FGF5	GRIN2A
FGF5	INO80D
ADM2	TLR6
ADM2	TUB
FGF5	PAK3
ADM2	ZBTB7B
FGF5	PARD6B
FGF5	SLC4A1
FGF5	SP4
FGFR4	FZD9
FHL2	ITGA5
FHL2	LIMS1
FHL2	OSTM1
FHL2	TGFBR2
FHL2	YIPF5
ADPRH	CCL16
FICD	KCNMB1
ADPRH	CD84
FICD	PLA2G2D
FICD	SCAMP5
ADPRH	CDK6
ADPRH	CDON
FJX1	PTRF
ADPRH	EDN3
FKBP14	FNDC3B
ADPRH	FOXL1
ADPRH	GABRA1
FKBP14	HSP90B1
ADPRH	GJD2
ADPRH	GRIN2B
FKBP14	LAMC1
FKBP14	OSTM1
ADPRH	IL5RA
FKBP14	RBFOX2
FKBP14	SEC23A
ADPRH	MAT1A
FKBP14	SLC39A14
ADPRH	MC2R
FKBP14	TIMP3
ADPRH	PLEKHA6
FKBP14	TWIST1
ADPRH	PRLR
FKBP1A	GNS
FKBP1A	HSP90B1
FKBP1A	HSPA8
FKBP1A	MAP2K1
ADPRH	SCN2B
FKBP1A	NRAS
ADPRH	SIGLEC15
FKBP1A	NSFL1C
ADPRH	SLC6A4
FKBP1A	OSMR
FKBP1A	OTUB1
ADPRH	SMAD6
FKBP1A	PDIA6
ADPRH	SPIB
FKBP1A	PDLIM5
ADPRH	TAB1
ADPRH	TRIM10
FKBP1A	PSMF1
FKBP1A	PTPN11
FKBP1A	SELT
FKBP1A	SGPP1
FKBP1A	SNRPB2
FKBP1A	SPTLC1
FKBP1A	SRP72
FKBP1A	TM9SF2
FKBP1A	TRAM1
FKBP1A	TTPAL
FKBP1A	WDR1
FKBP1A	YWHAQ
FKBP4	NOLC1
FLNA	HSP90B1
FLNA	ITGA5
FLNA	KLF10
FLNA	LAMC1
FLNA	MAP7D1
FLNA	MSN
ADRB3	AFF1
ADRB3	ASH1L
FLNA	PFN1
ADRB3	B3GALT5
ADRB3	BSN
ADRB3	C6
ADRB3	CA8
ADRB3	CBX2
FLNA	PLS3
ADRB3	CDK6
FLNA	PRNP
FLNA	PXDN
FLNA	SERPINH1
ADRB3	FOXL1
FLNA	SLC39A14
ADRB3	GCK
ADRB3	GJD2
FLNA	THBS1
ADRB3	GREB1L
FLNA	TIMP3
ADRB3	GRIK3
FLNA	TPM4
ADRB3	GRIN2A
ADRB3	IL5RA
ADRB3	KCNJ3
ADRB3	LONRF3
FN3K	GCK
ADRB3	MATN1
FN3K	GP5
ADRB3	MC2R
ADRB3	MOBP
FN3K	HSPB6
FN3K	IQSEC3
FN3K	LLGL1
ADRB3	PRRG3
FN3K	MTHFR
ADRB3	SCN8A
FN3K	MTSS1L
ADRB3	SLC6A6
FN3K	NCOR2
ADRB3	SYT2
FN3K	NTN1
FN3K	NTRK3
FN3K	NXPH3
FN3K	PADI1
ADRB3	ZMAT4
ADRB3	ZNF460
ADRB3	ZNF507
FN3K	PDPR
FN3K	PKNOX2
FN3K	RAI1
FN3K	SAMD4B
FN3K	SEMA7A
FN3K	TFAP2B
FN3K	THRA
FN3K	UBE2D4
FN3K	WDR55
FN3K	ZKSCAN3
FNBP1	LYZ
FNBP1	RASSF2
AFF1	AR
AFF1	ASH1L
AFF1	ATAT1
AFF1	BMP8B
AFF1	C6
FNDC3B	HSP90B1
AFF1	CA8
FNDC3B	ITGA5
AFF1	CCDC30
AFF1	CD180
FNDC3B	LAMC1
FNDC3B	LIMS1
FNDC3B	MMD
AFF1	E2F2
FNDC3B	NNMT
AFF1	FOXL1
AFF1	GREB1L
FNDC3B	PXDN
AFF1	GRIN2A
AFF1	IL5RA
AFF1	KCNJ3
AFF1	KCNMB1
FNDC3B	SERPINH1
AFF1	KLHL11
AFF1	KLK2
FNDC3B	SLC39A14
AFF1	LONRF3
FNDC3B	THBS1
FNDC3B	TIMP3
AFF1	MC2R
FOLR1	PIGR
FOS	JUN
AFF1	SEMA7A
AFF1	SLC6A4
AFF1	SLCO5A1
AFF1	SP4
AFF1	SPIB
AFF1	TRPC3
AFF1	VENTX
AFF1	ZMAT4
AFF1	ZNF507
FOXK2	WIPF2
FOXL1	GABRA1
FOXL1	GCK
FOXL1	GJD2
FOXL1	GRIK3
FOXL1	GRIN2A
FOXL1	IL5RA
FOXL1	KCNB1
FOXL1	KCNN3
FOXL1	KLHL3
FOXL1	MAP3K12
FOXL1	MATN1
FOXL1	MC2R
FOXL1	NR6A1
FOXL1	NTRK3
FOXL1	OPCML
FOXL1	PAK3
AFF3	ANGPT4
FOXL1	PAX3
FOXL1	PEX5L
AFF3	ATAT1
FOXL1	PRLR
FOXL1	PRRG3
FOXL1	RAI1
AFF3	EPB41
AFF3	GJD2
AFF3	GRIK3
FOXL1	SCN2B
FOXL1	SIGLEC15
AFF3	JAK3
FOXL1	SIX3
FOXL1	SLC4A1
AFF3	KIAA1467
FOXL1	SLCO5A1
AFF3	LHX5
FOXL1	TEF
FOXL1	TRPM6
AFF3	PON1
AFF3	PPIL6
AFF3	RAB3D
FPR1	LAIR1
FPR1	MEF2C
FPR1	NCKAP1L
FRMD8	GABRR2
FRMD8	LIMD1
FRMD8	LLGL1
AFF4	ITCH
FRMD8	MC2R
FRMD8	NCKIPSD
AGER	NCOR2
FRMD8	RNASEH2B
AGER	SNTB2
FRMD8	SLC4A1
AGFG2	ATAT1
FRMD8	ZBTB44
AGFG2	BMP8B
AGFG2	C16orf70
AGFG2	CCDC132
AGFG2	CCDC30
AGFG2	CRY2
AGFG2	FZD9
AGFG2	KCNB1
AGFG2	KCND3
FRS2	FZD9
AGFG2	KLHL11
FRS2	GRIN2A
AGFG2	LIMK1
FRS2	KLHL11
FRS2	MDM2
FRS2	PDE4C
FRS2	SEMA7A
AGFG2	SEMA7A
FRS2	SMAD6
AGFG2	SLC28A1
AGFG2	SLC6A4
FRS2	SNTB2
AGFG2	SLCO5A1
AGFG2	SMAD6
AGFG2	SNTB2
AGFG2	SP4
AGFG2	VPS53
FSCN1	MSN
FSCN1	TGFB1
AGMAT	ATAT1
AGMAT	BMP8B
AGMAT	C16orf70
AGMAT	CA5B
AGMAT	CAMKV
AGMAT	CYP2C19
AGMAT	DNAJC28
AGMAT	GEMIN8
AGMAT	GJD2
AGMAT	KCND3
AGMAT	KIAA1467
AGMAT	KLHL3
AGMAT	LIMK1
AGMAT	LONRF3
AGMAT	PARD6B
AGMAT	PDE4C
FTCD	HOXC8
FTCD	KCNMB1
AGMAT	PON1
FTCD	PAK3
AGMAT	SPN
FTCD	SCN2B
FTCD	TM4SF5
AGMAT	SSTR2
AGMAT	TACR2
FUS	HSPA8
FUS	HSPD1
AGMAT	TFAP4
FUS	ILF2
FUS	POLR3K
FUS	RAN
FXR1	ILF2
FXR1	KPNA1
FXR1	MATR3
FXR1	MBNL1
FXR1	NONO
FXR1	PTPLAD1
FZD9	GNAT1
FZD9	GSG1
FZD9	HAND1
FZD9	HEYL
FZD9	HOXC8
FZD9	HOXD12
FZD9	ICOSLG
FZD9	IFNB1
FZD9	IL13
FZD9	IRF4
FZD9	LIMD2
FZD9	LIMK1
FZD9	LLPH
FZD9	MDM2
FZD9	MPL
FZD9	MTHFR
FZD9	MTSS1L
FZD9	NCKIPSD
FZD9	NCOR2
FZD9	NR6A1
FZD9	ONECUT2
FZD9	OPRL1
FZD9	PARD6B
FZD9	PLA2G2D
AKAP11	PRKAR1A
FZD9	RARB
FZD9	RS1
AKAP11	TANK
FZD9	SEMA7A
AKAP11	TM9SF2
FZD9	SLC28A1
FZD9	SLC6A4
FZD9	SMAD6
FZD9	SNTB2
FZD9	SP4
FZD9	SPIB
FZD9	STK38
FZD9	TCF3
AKAP5	AQP6
FZD9	TTLL5
FZD9	VPS53
FZD9	WDR55
AKAP5	LLGL1
FZD9	ZNF174
FZD9	ZNF460
AKAP5	NCKIPSD
AKAP5	NR6A1
G3BP1	UBE2D2
G3BP2	HNRNPF
AKAP5	NUDT7
G3BP2	HNRNPM
G3BP2	HSPA8
G3BP2	MAD2L1
AKAP5	PDE6A
G3BP2	NONO
AKAP5	SCUBE3
AKAP5	SHOX
G3BP2	SRP72
AKAP5	TRPM6
AKAP5	TTC21B
G3BP2	TSN
AKAP5	ZKSCAN3
G3BP2	UBE2D3
AKAP6	AQP6
AKAP6	ART4
AKAP6	CXorf36
AKAP6	DNAJC28
GAB1	MAP3K3
GAB1	RNF122
GAB1	SEMA6A
GAB1	SEMA7A
AKAP6	KIR3DX1
GAB1	SLC6A4
AKAP6	LLGL1
GAB1	SLCO5A1
GAB1	SNTB2
GAB1	SP4
AKAP6	OTUD7B
AKAP6	PADI1
AKAP6	PAK3
AKAP6	PARK2
AKAP6	PTPRT
AKAP6	SHOX
AKAP6	SLC4A1
AKAP6	SYT2
AKAP6	TAZ
AKAP6	TYRO3
GABRA1	GCK
GABRA1	GJD2
AKAP6	ZNF384
GABRA1	GRIN2B
GABRA1	IL5RA
GABRA1	MAT1A
GABRA1	MC2R
GABRA1	MDM2
GABRA1	PARD6B
GABRA1	PLEKHA6
GABRA1	PRLR
GABRA1	SCN2B
GABRA1	SHOX
GABRA1	SIGLEC15
GABRA1	SLC39A9
GABRA1	SLCO5A1
GABRA1	SPIB
GABRA1	TRIM10
GABRA1	ZNF208
GABRR2	PARD6B
GABRR2	SIGLEC9
ALDOA	TGFB1
ALDOA	VDAC1
ALOX15	CYP1A2
ALOX15	KLHL28
GAS1	ITGA5
GAS1	SOCS5
ALPI	GRAP2
GAS1	TGFBR2
GAS1	TWIST1
GCK	GPR21
GCK	GRIN2B
GCK	IL5RA
GCK	KCNB1
GCK	LONRF3
GCK	MATN1
GCK	MC2R
GCK	NTRK3
GCK	PIWIL2
GCK	SLC24A2
GCK	SYT2
GCK	VN1R1
GCK	ZNF460
AMOT	ANGPT4
AMOT	ASH1L
AMOT	CA8
AMOT	CBX2
GCNT4	HIST1H2BN
GCNT4	KCNA5
GCNT4	LONRF3
AMOT	CYSLTR2
GCNT4	NCKIPSD
AMOT	ERN1
GCNT4	NUDT7
AMOT	FGF5
AMOT	FZD9
AMOT	GRIN2A
AMOT	IRF4
GCNT4	SCUBE3
AMOT	KANK1
GCNT4	SIT1
AMOT	MAPK8
GCNT4	STK38
AMOT	NR6A1
AMOT	PARD6B
GCNT4	THRA
AMOT	PDE4D
GCNT4	TRPM6
GCNT4	TTC21B
AMOT	PRLR
GCNT4	ZKSCAN3
AMOT	RARB
GCNT4	ZNF460
AMOT	SIM2
GDE1	GNS
GDE1	MAPK1
AMOT	SLC28A1
GDE1	MCTS1
AMOT	SLC39A9
AMOT	SLC4A1
GDE1	SPTLC1
AMOT	SNTB2
GDE1	TMEM59
AMOT	SP4
GDF11	PARD6B
AMOT	STK38
GDF11	RXRB
AMOT	TTLL5
GDF11	SEMA7A
AMOT	ZNF460
GDF11	SP4
GDF11	TAZ
GDF11	ZNF384
GDPD5	HSPB6
GDPD5	LLGL1
GDPD5	SEMA7A
GDPD5	TFAP2B
ANGPT4	AQP6
GDPD5	THRA
ANGPT4	ARSB
ANGPT4	ATAT1
ANGPT4	B3GALT5
ANGPT4	BTNL3
ANGPT4	BTRC
ANGPT4	C5orf45
ANGPT4	CA5B
ANGPT4	CA6
GEMIN8	KCND3
ANGPT4	CACNB1
GEMIN8	LIMK1
ANGPT4	CAMK2A
GEMIN8	SLC28A1
GEMIN8	SNTB2
ANGPT4	CYP1A2
ANGPT4	CYP4A11
ANGPT4	CYP4A22
GFPT2	ICAM1
GFPT2	LHFPL2
ANGPT4	DISC1
ANGPT4	EPB41
GGA3	MBD2
ANGPT4	ERN1
GGA3	NCKIPSD
GGA3	NR6A1
ANGPT4	FGF5
GGA3	ZNF384
ANGPT4	FN3K
ANGPT4	GABRA1
ANGPT4	GABRR2
ANGPT4	GJD2
GIMAP6	LYZ
ANGPT4	GRIN2A
GIMAP6	SERPING1
ANGPT4	ICOSLG
GIMAP6	SH2B3
ANGPT4	IQSEC3
ANGPT4	KCNA5
ANGPT4	KCNMB1
ANGPT4	KIAA1467
ANGPT4	LLGL1
ANGPT4	MAT1A
ANGPT4	MC2R
ANGPT4	MDM2
ANGPT4	MTMR10
ANGPT4	NCKIPSD
ANGPT4	NCOR2
ANGPT4	NDST3
ANGPT4	PARD6B
GJD2	GRIN2A
ANGPT4	PDE11A
GJD2	GRIN2B
ANGPT4	PKNOX2
GJD2	HIST1H2BN
GJD2	ICOSLG
ANGPT4	PON1
GJD2	IL5RA
ANGPT4	PPIL6
GJD2	KIAA1467
GJD2	LIMD1
ANGPT4	RAB3D
GJD2	MC2R
ANGPT4	SAMD4B
GJD2	OPRM1
ANGPT4	SIGLEC9
GJD2	PAK3
GJD2	PLEKHA6
ANGPT4	SLC19A3
GJD2	PON1
ANGPT4	SLC28A1
GJD2	PPIL6
ANGPT4	SLC4A1
GJD2	PRLR
GJD2	RAB3D
GJD2	RREB1
GJD2	SCN2B
GJD2	SEC24D
GJD2	SEMA7A
ANGPT4	TOM1L2
GJD2	SHOX
ANGPT4	TTC21B
GJD2	SIGLEC15
GJD2	SIGLEC9
ANGPT4	UBE2D4
GJD2	SLCO5A1
ANGPT4	WDR55
GJD2	SMPD1
ANGPT4	ZKSCAN3
GJD2	SOCS7
ANGPT4	ZMAT4
GJD2	SSTR2
GJD2	STK38
ANGPT4	ZNF174
GJD2	TM4SF5
ANGPT4	ZNF460
GJD2	ZNF440
GJD2	ZNF460
GJD2	ZNF507
GLO1	KPNA2
GLO1	MAP2K4
GLO1	YWHAQ
ANK1	C8A
ANK1	PKNOX2
ANK1	RXRB
ANK1	THRA
ANK1	VPS53
GLRX5	HSP90AA1
ANKRD17	EIF4E
GNAT1	HEYL
GNAT1	NCOR2
GNAT1	NR6A1
GNAT1	PHC3
ANXA5	LAMC1
GNAT1	SNTB2
GNAT1	STK38
GNAT1	TTLL5
GNAT1	ZBTB7B
ANXA5	PTP4A2
GNAT1	ZNF440
GNB1	HSP90B1
ANXA5	VCAM1
GNB1	TRAM1
GNB1	VAMP3
GNG12	JAK1
AP1G1	VPS35
GNG12	LAMP2
GNG12	LIMA1
GNG12	RTN4
AP2M1	KPNA1
AP2M1	PAK2
APBA1	CRTC1
GNL3L	NCKIPSD
GNL3L	NUDT7
APBA1	SEMA7A
APBA1	SIT1
APBA1	VN1R1
APBA1	ZKSCAN3
GNL3L	ZNF460
APBB2	BMP2
GNS	HSP90B1
APBB2	PRNP
GNS	NNMT
GNS	OSTM1
GNS	PDIA6
GNS	PRKACB
GNS	SERINC1
GNS	SNAP23
GNS	SRGN
GNS	TGOLN2
GNS	TMBIM6
GNS	TMEM30A
GNS	TMEM59
APOA1	FN3K
APOA1	GPR20
APOA1	NXPH3
APOA1	ZBTB40
GP5	ICOSLG
GP5	IQSEC3
GP5	KCNA5
GP5	KLK2
GP5	LLGL1
GP5	LONRF3
GP5	MAT1A
GP5	NCKIPSD
GP5	NUDT7
GP5	PADI1
GP5	PKNOX2
GP5	SCUBE3
GP5	STK38
APOL6	CD4
GP5	SYNGR1
APOL6	CTLA4
GP5	THRA
GP5	ZKSCAN3
APOL6	PRKCB
GP5	ZNF460
APOL6	TLR3
APOL6	TRAF1
APP	ARCN1
APP	CAV1
APP	CHSY1
APP	CRIM1
APP	F3
APP	JAK1
APP	KLF10
APP	LAMP2
GPR157	NUDT7
GPR157	SEMA7A
APP	RTN4
APP	SEC24A
APP	THBS1
APP	TMED7
GPR182	PAK3
GPR182	PRY
GPR182	TEF
GPR182	ZNF507
GPR21	IL5RA
GPR21	KALRN
GPR21	KCNJ3
GPR21	KIF13A
GPR21	LONRF3
GPR21	MATN1
GPR21	MC2R
GPR21	MOBP
GPR21	SLC5A7
GPR21	SYT2
GPR21	WSCD2
AQP6	B3GALT5
AQP6	BTNL3
AQP6	BTRC
AQP6	C5orf45
AQP6	CACNB1
AQP6	CAMK2A
AQP6	CCL16
AQP6	CD40LG
AQP6	CRY2
AQP6	CYP4A11
AQP6	CYP4A22
GRAP2	GTPBP10
AQP6	DISC1
GRAP2	LIMD2
AQP6	DNAJC28
GRAP2	LUZP2
GRAP2	PLEKHA6
GRAP2	SIX3
GRAP2	SPN
AQP6	FN3K
GRAP2	ZNF460
AQP6	GABRR2
AQP6	GCNT4
AQP6	GP5
GREB1L	GRIK3
GREB1L	GRIN2A
AQP6	GTPBP10
GREB1L	IL5RA
AQP6	HEYL
GREB1L	KALRN
AQP6	HIST1H2BN
GREB1L	KCNJ3
GREB1L	LONRF3
AQP6	HOXC8
GREB1L	MAP3K12
GREB1L	MC2R
AQP6	IQSEC3
GREB1L	NTRK3
AQP6	KCNA5
GREB1L	PEX5L
GREB1L	PLEKHA6
GREB1L	PRRG3
GREB1L	PTPRJ
AQP6	LLGL1
GREB1L	RBBP9
AQP6	LONRF3
AQP6	MAT1A
GREB1L	SCN8A
GREB1L	SLC24A2
AQP6	MTMR10
GREB1L	SLC6A6
AQP6	NCKIPSD
AQP6	NCOR2
GREB1L	SYT2
AQP6	NDST3
GREB1L	ZMAT4
GREM1	MMD
GREM1	SOCS5
GREM1	TWIST1
AQP6	NUDT7
AQP6	OTUD7B
AQP6	PADI1
AQP6	PARD6B
AQP6	PDE11A
GRIK3	GRIN2A
GRIK3	GRIN2B
AQP6	PKNOX2
AQP6	PLEKHA6
GRIK3	IL5RA
GRIK3	KCNJ3
AQP6	SAMD4B
AQP6	SCUBE3
GRIK3	KCNN3
GRIK3	LONRF3
AQP6	SHOX
AQP6	SIT1
GRIK3	MAP3K12
GRIK3	MATN1
GRIK3	MC2R
AQP6	SLC19A3
AQP6	SLC39A9
GRIK3	MOBP
AQP6	STK38
AQP6	SYNGR1
AQP6	THRA
GRIK3	NTRK3
GRIK3	PAX3
GRIK3	PEX5L
AQP6	TTC21B
GRIK3	PLEKHA6
AQP6	UBE2D4
GRIK3	PRRG3
AQP6	WDR55
AQP6	ZBTB7B
AQP6	ZKSCAN3
AQP6	ZNF460
GRIK3	RS1
AR	BSN
AR	CAMK2A
GRIK3	SCN8A
AR	CDON
GRIK3	SLC24A2
GRIK3	SLC5A7
GRIK3	SLC6A4
AR	CSDC2
GRIK3	SLC6A5
AR	CXorf36
GRIK3	SLC6A6
AR	EDA2R
GRIK3	SMAD6
GRIK3	SOCS7
AR	FOXL1
GRIK3	SSTR2
AR	GABRR2
GRIK3	SYNGR1
AR	GREB1L
GRIK3	TAZ
AR	HSPB6
GRIK3	TRIM10
GRIK3	TYRO3
AR	IFNB1
GRIK3	VPS53
AR	IL5RA
GRIK3	ZMAT4
AR	MAT1A
GRIK3	ZNF385D
AR	MC2R
GRIN2A	IL5RA
AR	MOBP
GRIN2A	KALRN
AR	NTRK3
AR	PKNOX2
GRIN2A	KCNJ3
AR	RARB
GRIN2A	KCNN3
GRIN2A	LONRF3
GRIN2A	MATN1
GRIN2A	MC2R
AR	SLC24A2
GRIN2A	MOBP
AR	STK38
AR	TFAP2B
GRIN2A	PAK3
AR	TRPC3
GRIN2A	PEX5L
AR	TUB
GRIN2A	PLEKHA6
GRIN2A	POU6F1
AR	ZNF460
GRIN2A	PRLR
GRIN2A	PRRG3
GRIN2A	PTPRT
GRIN2A	SCN8A
GRIN2A	SLC19A3
ARCN1	BMP2
GRIN2A	SLC4A1
ARCN1	CALU
GRIN2A	SP4
ARCN1	CAPZA2
GRIN2A	TOM1L2
GRIN2A	ZMAT4
ARCN1	CD59
GRIN2B	HNF4A
GRIN2B	IL5RA
ARCN1	CDC27
ARCN1	COL4A1
GRIN2B	KCNJ3
GRIN2B	MAP3K12
GRIN2B	NTRK3
ARCN1	DNAJC10
GRIN2B	OPCML
GRIN2B	PEX5L
ARCN1	FKBP14
GRIN2B	PRLR
GRIN2B	PTPRJ
ARCN1	IRAK1
ARCN1	JAK1
GRIN2B	RREB1
ARCN1	LAMP2
ARCN1	MED17
GRIN2B	SHOX
ARCN1	OSTM1
GRIN2B	SIGLEC15
GRIN2B	SLC24A2
GRIN2B	SLC6A5
GRIN2B	SYNGR1
GRIN2B	TAZ
ARCN1	RTN4
GRIN2B	VN1R1
ARCN1	SEC23A
GRIN2B	ZBTB40
ARCN1	SEC24A
GRIN2D	LLPH
ARCN1	SOCS5
ARCN1	SRPR
ARCN1	THBS1
ARCN1	TRAM1
ARF1	EZR
ARF1	FKBP1A
ARF1	HNRNPM
ARF1	HSPA8
GSG1	SNTB2
ARF1	HSPD1
GSG1	STK38
ARF1	ILF2
GSG1	TTLL5
ARF1	NONO
ARF1	PDIA6
ARF1	PGK1
ARF1	POLR2E
ARF1	SELT
ARF1	TOMM20
ARF1	TWF1
ARF1	ZNF207
GTF2H3	KLHL28
GTF2H3	MYO1C
GTF2H3	TAOK1
GTPBP10	HOXC8
GTPBP10	KIR3DX1
GTPBP10	LLGL1
GTPBP10	LLPH
ARHGEF6	CD3E
GTPBP10	PDE11A
GTPBP10	PDE6A
ARHGEF6	IL2RB
GTPBP10	PLEKHA6
GTPBP10	PRX
ARHGEF6	TCN2
GTPBP10	SAMD4B
ARHGEF6	UCP2
GTPBP10	SEC24D
GTPBP10	TLR6
GULP1	MAP1B
HAND1	MBD2
HAND1	NCKIPSD
HAND1	NR6A1
HAND1	SAMD4B
HAND1	ZNF460
ARL6IP1	KPNA2
ARL6IP1	PAK2
ARL6IP1	PRC1
HAT1	MCTS1
ARPC1B	MSN
ARPC1B	PTP4A2
HAT1	MSH6
ARPC2	LRRFIP1
HAT1	RAP1B
ARPC2	RNF11
ARPC2	STK25
HAT1	SRSF1
HAT1	SRSF2
ARPC5	GNS
ARPC5	PRKAR1A
ARPC5	RAP1B
ARPC5	TIMM17A
ARPC5	TMEM59
ARPC5	TPM4
ARPC5	TWF1
ARRB2	PPP1R16B
ARSB	CA6
ARSB	COLEC10
ARSB	KLHL11
ARSB	LUZP2
ARSB	PDE4C
HECW1	PRY
ARSB	SCUBE3
HECW1	ZBTB44
HECW1	ZNF460
HES2	HFE
HES2	KCNN1
HES2	LLPH
HES2	NPHS1
HES2	SLC6A6
HES2	ZNF384
HEYL	LHX5
HEYL	LLGL1
HEYL	NR6A1
HEYL	PDE11A
HEYL	PLEKHA6
HEYL	RS1
HEYL	SAMD4B
HEYL	SNTB2
HEYL	THRA
ART4	ASH1L
HEYL	TTLL5
HFE	KCNN1
ART4	LONRF3
HFE	SLCO5A1
ART4	MATN1
ART4	PAK3
HHLA1	PRLR
ASCC3	BZW1
ASCC3	ECHDC1
ASCC3	QKI
ASCC3	RWDD1
ASCC3	TAB2
ASCC3	TMED5
ASCC3	TPBG
ASCC3	YWHAZ
ASF1A	RPS6KA5
ASGR2	BTRC
ASGR2	CAMKV
ASGR2	CBX2
ASGR2	CDK6
ASGR2	FZD9
ASGR2	GABRR2
ASGR2	GNAT1
ASGR2	HEYL
ASGR2	HOXC8
ASGR2	IRF4
ASGR2	KANK1
ASGR2	LONRF3
ASGR2	MBD2
ASGR2	MTHFR
ASGR2	NCOR2
ASGR2	NR6A1
ASGR2	OTUD7B
ASGR2	PARD6B
ASGR2	PHC3
ASGR2	RAB3D
ASGR2	RS1
ASGR2	SLC12A5
ASGR2	SMAD6
ASGR2	SNTB2
ASGR2	STK38
ASGR2	TCF3
ASGR2	TEF
ASGR2	TTLL5
ASH1L	B3GALT5
HIST1H2BN	ICOSLG
ASH1L	BSN
HIST1H2BN	KIAA1467
HIST1H2BN	LLGL1
HIST1H2BN	NCKIPSD
ASH1L	C3orf36
HIST1H2BN	NUDT7
ASH1L	C6
ASH1L	CA8
HIST1H2BN	PON1
ASH1L	CBX2
HIST1H2BN	STK38
HIST1H2BN	TACR2
ASH1L	CDKL2
HIST1H2BN	TTC21B
HIST1H2BN	ZKSCAN3
HIST1H2BN	ZNF460
ASH1L	CYSLTR2
ASH1L	DGKG
ASH1L	GABRA1
ASH1L	GCK
ASH1L	GGA3
ASH1L	GPR21
ASH1L	GREB1L
ASH1L	GRIK3
ASH1L	GRIN2A
ASH1L	GRIN2B
HLA-A	HLA-C
HLA-A	HLA-G
ASH1L	ICOSLG
HLA-A	IL2RB
ASH1L	IKZF2
HLA-A	WARS
ASH1L	IL5RA
ASH1L	IRF4
HLA-B	LY6E
HLA-B	MYO1F
ASH1L	KALRN
HLA-B	WARS
HLA-C	HLA-G
ASH1L	KANK1
ASH1L	LIMD1
ASH1L	LONRF3
ASH1L	MAP3K12
ASH1L	MAPK8
ASH1L	MATN1
ASH1L	MC2R
HLA-DRA	MYO1F
ASH1L	MOBP
HLA-DRA	SERPING1
ASH1L	MTHFR
HLA-DRA	TXNIP
ASH1L	NR6A1
HLA-DRB1	PLEK
ASH1L	NTRK3
HLA-DRB1	TXNIP
ASH1L	OPRM1
ASH1L	PDE4D
ASH1L	PHC3
ASH1L	PIWIL2
ASH1L	PLEKHA6
ASH1L	PYHIN1
ASH1L	RARB
ASH1L	SCN8A
ASH1L	SLC24A2
ASH1L	SLC39A9
ASH1L	SLC6A5
ASH1L	SLC6A6
ASH1L	SLCO5A1
ASH1L	STARD8
ASH1L	STK38
ASH1L	SYT2
ASH1L	TRPM6
ASH1L	TTLL5
ASH1L	VENTX
ASH1L	WSCD2
HMGCR	HSPA4
ASH1L	ZBTB44
ASH1L	ZMAT4
ASH1L	ZNF460
ASH1L	ZNF507
HMX1	ICOSLG
HMX1	MTHFR
HMX1	MTSS1L
HMX1	NCKIPSD
HMX1	SAMD4B
HNF4A	PLA2G2D
HNF4A	REEP2
HNF4A	SEMA7A
ASTN1	COLEC10
HNRNPF	HNRNPM
HNRNPF	HSPA8
ATAT1	ATG10
HNRNPF	NOLC1
ATAT1	B3GALT5
ATAT1	BMP8B
HNRNPF	PPIF
ATAT1	C16orf70
HNRNPF	PSMA2
HNRNPF	RAN
ATAT1	C3orf18
ATAT1	C8A
HNRNPF	SRSF1
ATAT1	CA5B
HNRNPF	UBE2D3
ATAT1	CA8
HNRNPM	HSP90AB1
HNRNPM	HSPA8
ATAT1	CCDC30
HNRNPM	ILF2
ATAT1	CCL1
HNRNPM	MCM7
HNRNPM	MSH6
ATAT1	CYP1A2
HNRNPM	NONO
ATAT1	DNAJC28
HNRNPM	PSMD11
ATAT1	EPB41
HNRNPM	PSME3
ATAT1	ESR2
HNRNPM	RAN
HNRNPM	RNASEH1
HNRNPM	RRM2
ATAT1	FCN2
ATAT1	FZD9
HNRNPM	SHMT2
ATAT1	GAB1
HNRNPM	TWF1
ATAT1	GEMIN8
ATAT1	GJD2
ATAT1	GREB1L
ATAT1	GRIK3
ATAT1	HIST1H2BN
ATAT1	INO80D
ATAT1	KCNB1
ATAT1	KCND3
ATAT1	KCNMB1
ATAT1	KIAA1467
ATAT1	KIF13A
ATAT1	KLHL28
ATAT1	KLHL3
ATAT1	LIMD1
ATAT1	LIMK1
ATAT1	LUZP2
ATAT1	MAP3K12
ATAT1	MC2R
ATAT1	MDM2
ATAT1	OTUD7B
ATAT1	PARD6B
ATAT1	PDE4C
ATAT1	PEX5L
ATAT1	PIWIL2
ATAT1	PPIL6
ATAT1	RAB3D
ATAT1	SCAMP5
ATAT1	SEMA7A
ATAT1	SLC12A5
ATAT1	SLC28A1
ATAT1	SLC6A4
ATAT1	SLC6A6
ATAT1	SLCO5A1
ATAT1	SMAD6
ATAT1	SNTB2
ATAT1	SOCS7
ATAT1	SP4
ATAT1	SPIB
ATAT1	SSTR2
ATAT1	TACR2
ATAT1	TFAP4
ATAT1	VPS53
HOXC8	IRF4
HOXC8	KANK1
ATAT1	ZMAT4
HOXC8	LONRF3
HOXC8	MBD2
HOXC8	MTHFR
ATAT1	ZNF208
HOXC8	NR6A1
HOXC8	NUDT7
HOXC8	OTUD7B
HOXC8	PDE4D
HOXC8	PTPRT
HOXC8	RAB3D
HOXC8	RARB
HOXC8	RS1
HOXC8	SLC12A5
HOXC8	SMAD6
HOXC8	SNTB2
HOXC8	STK38
HOXC8	TEF
HOXC8	TOM1L2
HOXC8	TRPC3
HOXC8	TTC21B
ATG10	CCL16
ATG10	CD84
HOXC8	TTLL5
ATG10	CMKLR1
HOXC8	ZBTB7B
ATG10	DPF3
HOXC8	ZNF385D
HOXC8	ZNF460
ATG10	GPR21
ATG10	GRIN2B
HOXD12	IFNB1
ATG10	IL5RA
ATG10	KIF13A
ATG10	MC2R
ATG10	MOBP
ATG10	STARD8
ATG10	SYT2
ATG10	VENTX
ATG10	WSCD2
ATIC	PSMD1
ATP10D	UBE2K
ATP13A3	PAK2
HSP90AA1	XRCC6
HSP90AB1	HSPA8
HSP90AB1	ILF2
HSP90AB1	MCM3
HSP90AB1	MCM7
HSP90AB1	MRPS18B
HSP90AB1	MSH6
HSP90AB1	NONO
HSP90AB1	PSMD11
HSP90AB1	PSME3
HSP90AB1	RAN
HSP90AB1	RNASEH1
HSP90AB1	SHMT2
HSP90AB1	SRSF1
HSP90AB1	TUBB
HSP90B1	ITGA5
HSP90B1	LAMC1
HSP90B1	LITAF
HSP90B1	MAP3K7
HSP90B1	MATR3
HSP90B1	NNMT
HSP90B1	NPTN
HSP90B1	OSMR
HSP90B1	PDIA4
HSP90B1	PDIA6
HSP90B1	PDPN
HSP90B1	RAP1B
HSP90B1	SLC39A14
HSP90B1	SNAP23
HSP90B1	SRGN
HSP90B1	STIP1
HSP90B1	THBS1
[truncated: 3,437 more rows]
