# Supplementary material for: Identification of laryngeal cancer prognostic biomarkers using an inflammatory gene-related, competitive endogenous RNA network
Source: Oncotarget. 2016 Nov 25;8(6):9525–34. doi: 10.18632/oncotarget.13627 (PMC5354750; doi:10.18632/oncotarget.13627)
Supplement: Supplementary file 3 [file oncotarget-08-9525-s003.xls]

## Sheet: Sheet1
Table S2. Enriched GO-FAT BP and KEGG pathways of mRNAs in IceNet.
Category	Term	Count	%	PValue	Genes	List Total	Pop Hits	Pop Total	Fold Enrichment	Bonferroni	Benjamini	FDR
GOTERM_BP_FAT	GO:0002684~positive regulation of immune system process	55	5.75916	1.81356e-17	EDN3, MICB, F2RL1, TLR2, TLR3, IL13, TLR4, TLR6, TLR7, TGFB1, B2M, MAP3K7, CD47, CD46, IFNG, RARA, ITCH, CFHR5, SPN, BCL10, IRAK1, ICAM1, CD3E, SERPING1, SOCS5, TRAT1, THY1, UBE2N, C8A, MAPK1, CD86, SIRPG, EREG, IFNB1, CD226, ICOSLG, HLA-DRA, C3, C6, KLRK1, VCAM1, SLC11A1, FCN2, CD4, BCL6, THBS1, TCF3, DNAJA3, CD28, POLR3G, IL2RA, TGFBR2, CD19, IKBKG, HSPD1	834	238	13528	3.74846	6.3239e-14	6.3239e-14	3.32034e-14
GOTERM_BP_FAT	GO:0044093~positive regulation of molecular function	87	9.10995	2.32633e-14	OPRM1, EDN3, BTRC, ADCY6, TLR2, TLR3, TLR4, TLR6, TGFB1, MAP3K7, APOA1, GAB1, IFNG, PSMD1, PSMD4, SHC1, PRKACB, PSMD7, FRS2, RPS27A, ADAM9, PSMD9, ICAM1, CDK1, IRAK1, BCL10, SKP1, THY1, CARD10, UBE2N, PSMA2, CCND1, EP300, EREG, IFNB1, GNB1, F3, ERN1, PSME3, UBA52, CAV1, MTDH, TNF, PTPLAD1, C6, CSF1, FPR1, FKBP1A, PSMA7, PSMB5, PSMF1, ADRB3, SLC11A1, KRAS, DGKG, SERINC1, BCL2, PSMB2, SCARB1, CD4, …	834	586	13528	2.40818	8.12983e-11	4.06492e-11	4.26881e-11
GOTERM_BP_FAT	GO:0006955~immune response	94	9.84293	3.45304e-13	PXDN, MICB, TBK1, TLR2, TLR3, IL13, IFI44L, TLR4, TLR6, TLR7, TGFB1, CXCL10, B2M, CD96, CLEC4E, SEMA7A, CD46, IFNG, LTF, DPP8, FAS, CFHR5, CHUK, SPN, ICAM1, LAIR1, BCL10, POU2AF1, SIT1, PTGER4, CMKLR1, HLA-A, COLEC12, SERPING1, HLA-C, CTSS, HLA-B, CD164, HLA-E, TRAT1, HLA-G, C8A, IGSF6, LILRB1, LILRB2, CD86, CCR5, C1QBP, CD40LG, CCR2, SERPINB4, ICOSLG, TNFAIP1, HLA-DRA, CCL1, ITGAL, IFIH1, YWHAZ,…	834	690	13528	2.20977	1.20399e-09	4.0133e-10	6.3215e-10
GOTERM_BP_FAT	GO:0032270~positive regulation of cellular protein metabolic process	47	4.92147	1.2293e-12	ATG10, CAV1, TNF, CSF1, BTRC, TLR4, FKBP1A, PSMA7, TGFB1, PSMB5, PSMF1, BCL2, IFNG, PSMD1, PSMB2, PIWIL2, CD4, PSMD4, THBS1, PSMD7, DNAJA3, RPS27A, CD28, EIF2B5, ADAM9, PSMD9, BCL10, CDK1, BMP2, CD3E, CDC20, SKP1, CDK4, CDC27, PSMB9, UBE2N, CCNB1, PSMA2, MAPK1, CCND1, EP300, PSMD11, PSMD10, PSMC1, MDM2, PSME3, UBA52	834	233	13528	3.27197	4.28674e-09	1.07169e-09	2.25073e-09
GOTERM_BP_FAT	GO:0051247~positive regulation of protein metabolic process	48	5.02618	1.51522e-12	ATG10, CAV1, TNF, CSF1, BTRC, TLR4, FKBP1A, PSMA7, TGFB1, PSMB5, PSMF1, BCL2, IFNG, PSMD1, PSMB2, PIWIL2, CD4, PSMD4, ITCH, THBS1, PSMD7, DNAJA3, RPS27A, CD28, EIF2B5, ADAM9, PSMD9, BCL10, CDK1, BMP2, CD3E, CDC20, SKP1, CDK4, CDC27, PSMB9, UBE2N, CCNB1, PSMA2, MAPK1, CCND1, EP300, PSMD11, PSMD10, PSMC1, MDM2, PSME3, UBA52	834	243	13528	3.20407	5.28362e-09	1.05672e-09	2.77414e-09
GOTERM_BP_FAT	GO:0032268~regulation of cellular protein metabolic process	72	7.53927	1.84686e-12	HSP90AB1, BTRC, TLR4, TLR6, TGFB1, APP, APOA1, GAB1, IFNG, PSMD1, PIWIL2, QKI, PSMD4, PUM2, PSMD7, RPS27A, EIF2B5, ADAM9, PSMD9, CDK1, BCL10, CD3E, SOCS3, SERPING1, SKP1, CDK4, PRKCE, UBE2N, EIF4G1, PSMA2, MAPK1, CCND1, EP300, MAD2L1, HNF4A, JUN, MDM2, PDGFRB, PSME3, UBA52, ATG10, CAV1, TNF, PTPLAD1, CSF1, FKBP1A, PSMA7, TIMP3, PAIP2B, PSMB5, PSMF1, BCL2, PSMB2, CD4, THBS1, DNAJA3, CD28, BMP2, SM…	834	474	13528	2.46389	6.43999e-09	1.07333e-09	3.38128e-09
GOTERM_BP_FAT	GO:0043085~positive regulation of catalytic activity	75	7.8534	7.93338e-12	OPRM1, EDN3, BTRC, ADCY6, TLR3, TLR6, TGFB1, MAP3K7, APOA1, GAB1, IFNG, PSMD1, PSMD4, SHC1, PRKACB, PSMD7, FRS2, RPS27A, ADAM9, PSMD9, IRAK1, CDK1, SKP1, THY1, CARD10, UBE2N, PSMA2, CCND1, EREG, IFNB1, GNB1, F3, ERN1, PSME3, UBA52, CAV1, TNF, PTPLAD1, C6, CSF1, FPR1, PSMA7, PSMB5, PSMF1, ADRB3, SLC11A1, KRAS, DGKG, SERINC1, BCL2, PSMB2, SCARB1, CD4, THBS1, DNAJA3, MSH6, PLEK, MAP2K1, TGFBR2, CDC2…	834	520	13528	2.33951	2.76639e-08	3.95198e-09	1.45248e-08
GOTERM_BP_FAT	GO:0001775~cell activation	51	5.34031	1.69893e-11	MICB, TLR2, TLR3, TLR4, SKAP2, TLR6, TLR7, CBFB, TGFB1, CXCR5, FAS, SPN, ADAM9, RHOH, ICAM1, CD3D, CD3E, CD86, IFNB1, CD40LG, ICOSLG, ITGAL, YWHAZ, TNF, CSF1, COL3A1, KLRK1, FKBP1A, VCAM1, SLC11A1, BCL2, PPP3CB, CD4, BCL6, ENTPD1, TCF3, PIK3R1, DNAJA3, CD28, MSH6, TNFSF4, PLEK, TGFBR2, MYO1F, PLSCR1, PRLR, IRF1, TREML2, HSPD1, IRF4, F2R	834	287	13528	2.88241	5.92417e-08	7.40521e-09	3.11046e-08
GOTERM_BP_FAT	GO:0031398~positive regulation of protein ubiquitination	26	2.72251	1.80935e-11	BTRC, FKBP1A, PSMA7, PSMB5, PSMF1, PSMD1, PSMB2, PSMD4, PSMD7, DNAJA3, RPS27A, PSMD9, BCL10, CDK1, CDC20, SKP1, CDC27, PSMB9, CCNB1, PSMA2, UBE2N, PSMD11, PSMD10, PSMC1, PSME3, UBA52	834	84	13528	5.02067	6.30921e-08	7.01024e-09	3.31262e-08
GOTERM_BP_FAT	GO:0010604~positive regulation of macromolecule metabolic process	104	10.8901	2.18384e-11	MEF2C, THRA, BTRC, XRCC6, TLR3, CASK, TLR4, MED21, TLR6, TLR7, TGFB1, CBFB, APP, IFNG, ITCH, RARB, RPS27A, SPN, ADAM9, EIF2B5, BCL10, CD3E, RAN, RXRB, SIX3, MED13, SKP1, PSMA2, MAPK1, EP300, HNF4A, MED17, JUN, TFAP2B, MAPK9, UBA52, CAV1, CRTC1, ONECUT2, PSMA7, PSMB5, SLC11A1, PSMB2, TCF4, RUNX1, TCF3, ASF1A, DNAJA3, BMP2, IKZF2, MAP2K1, CDC20, CDC27, PSMB9, PSMC1, PAX3, FOS, PSMD1, PIWIL2, PSMD4,…	834	857	13528	1.96843	7.61506e-08	7.61506e-09	3.99825e-08
GOTERM_BP_FAT	GO:0045321~leukocyte activation	45	4.71204	6.78281e-11	ITGAL, MICB, YWHAZ, CSF1, TLR2, KLRK1, TLR3, TLR4, FKBP1A, TLR6, SKAP2, TLR7, CBFB, TGFB1, VCAM1, SLC11A1, CXCR5, BCL2, PPP3CB, CD4, BCL6, FAS, TCF3, SPN, DNAJA3, PIK3R1, CD28, ADAM9, RHOH, MSH6, ICAM1, TNFSF4, CD3D, CD3E, TGFBR2, MYO1F, CD86, PRLR, IFNB1, CD40LG, IRF1, IRF4, HSPD1, TREML2, ICOSLG	834	242	13528	3.01623	2.36516e-07	2.15015e-08	1.24182e-07
GOTERM_BP_FAT	GO:0050867~positive regulation of cell activation	29	3.03665	8.82782e-11	KLRK1, IL13, TLR4, TGFB1, VCAM1, MAP3K7, CD47, IFNG, RARA, BCL6, CD4, THBS1, TCF3, DNAJA3, SPN, CD28, BCL10, IL2RA, PLEK, PDPN, CD3E, TGFBR2, SOCS5, THY1, CD86, SIRPG, HSPD1, CD226, ICOSLG	834	111	13528	4.23782	3.07826e-07	2.56522e-08	1.61623e-07
GOTERM_BP_FAT	GO:0051443~positive regulation of ubiquitin-protein ligase activity	23	2.40838	9.02069e-11	CDK1, BTRC, CDC20, SKP1, PSMA7, CDC27, PSMB9, UBE2N, PSMB5, PSMA2, CCNB1, PSMF1, PSMD11, PSMD10, PSMB2, PSMD1, PSMC1, PSMD4, PSME3, PSMD7, UBA52, RPS27A, PSMD9	834	70	13528	5.32963	3.14551e-07	2.41963e-08	1.65154e-07
GOTERM_BP_FAT	GO:0007243~protein kinase cascade	58	6.0733	1.029e-10	STK38, TBK1, TLR2, TLR3, TLR4, TLR6, TLR7, MAP3K7, GAB1, IFNG, PIK3CA, SHC1, PRKACB, MAP2K7, FRS2, CHUK, ADAM9, BCL10, IRAK1, SOCS3, ARHGEF6, G3BP2, TANK, CARD10, MAPK1, IFNAR2, CRKL, CCR2, MAPK9, TXK, MAPK8, MAP3K12, WNT5A, CAV1, TNF, PTPLAD1, FPR1, AKAP11, SRC, TMED7, MAP3K3, PKD2, THBS1, PIK3R1, PLEK, MAP2K1, MAP2K4, TAB1, AGER, PTPN11, RPS6KA5, RPS6KA3, PRLR, NPHS1, IKBKG, JAK1, JAK3, F2R	834	370	13528	2.54269	3.58811e-07	2.56293e-08	1.88392e-07
GOTERM_BP_FAT	GO:0051439~regulation of ubiquitin-protein ligase activity during mitotic cell cycle	23	2.40838	1.23222e-10	CDK1, BTRC, CDC20, SKP1, PSMA7, CDC27, PSMB9, PSMB5, PSMA2, CCNB1, PSMF1, MAD2L1, PSMD11, PSMD10, PSMB2, PSMD1, PSMC1, PSMD4, PSME3, PSMD7, UBA52, RPS27A, PSMD9	834	71	13528	5.25457	4.29675e-07	2.8645e-08	2.25599e-07
GOTERM_BP_FAT	GO:0051438~regulation of ubiquitin-protein ligase activity	24	2.51309	1.43582e-10	CDK1, BTRC, CDC20, SKP1, PSMA7, CDC27, PSMB9, UBE2N, PSMB5, PSMA2, CCNB1, PSMF1, MAD2L1, PSMD11, PSMD10, PSMB2, PSMD1, PSMC1, PSMD4, PSME3, PSMD7, UBA52, RPS27A, PSMD9	834	78	13528	4.99096	5.0067e-07	3.12919e-08	2.62875e-07
GOTERM_BP_FAT	GO:0031399~regulation of protein modification process	50	5.2356	1.55428e-10	BTRC, TLR4, TLR6, TGFB1, APOA1, PSMD1, IFNG, GAB1, PSMD4, PSMD7, RPS27A, PSMD9, BCL10, CDK1, SOCS3, CD3E, SKP1, PRKCE, UBE2N, PSMA2, CCND1, MAD2L1, HNF4A, JUN, PDGFRB, PSME3, UBA52, CAV1, ATG10, TNF, PTPLAD1, FKBP1A, PSMA7, PSMB5, PSMF1, BCL2, PSMB2, CD4, DNAJA3, BMP2, SMAD6, CDC20, CDC27, TP73, PSMB9, CCNB1, PSMD11, PSMD10, PSMC1, PRKAR1A	834	295	13528	2.74926	5.41976e-07	3.18809e-08	2.84562e-07
GOTERM_BP_FAT	GO:0031396~regulation of protein ubiquitination	27	2.82723	2.01983e-10	BTRC, FKBP1A, PSMA7, PSMB5, PSMF1, PSMD1, PSMB2, PSMD4, PSMD7, RPS27A, DNAJA3, PSMD9, CDK1, BCL10, CDC20, SKP1, CDC27, PSMB9, UBE2N, CCNB1, PSMA2, MAD2L1, PSMD11, PSMD10, PSMC1, PSME3, UBA52	834	100	13528	4.37957	7.04314e-07	3.91286e-08	3.69797e-07
GOTERM_BP_FAT	GO:0051351~positive regulation of ligase activity	23	2.40838	2.25726e-10	CDK1, BTRC, CDC20, SKP1, PSMA7, CDC27, PSMB9, UBE2N, PSMB5, PSMA2, CCNB1, PSMF1, PSMD11, PSMD10, PSMB2, PSMD1, PSMC1, PSMD4, PSME3, PSMD7, UBA52, RPS27A, PSMD9	834	73	13528	5.11061	7.87107e-07	4.14267e-08	4.13268e-07
GOTERM_BP_FAT	GO:0051340~regulation of ligase activity	24	2.51309	3.32592e-10	CDK1, BTRC, CDC20, SKP1, PSMA7, CDC27, PSMB9, UBE2N, PSMB5, PSMA2, CCNB1, PSMF1, MAD2L1, PSMD11, PSMD10, PSMB2, PSMD1, PSMC1, PSMD4, PSME3, PSMD7, UBA52, RPS27A, PSMD9	834	81	13528	4.80611	1.15975e-06	5.79873e-08	6.0892e-07
GOTERM_BP_FAT	GO:0051437~positive regulation of ubiquitin-protein ligase activity during mitotic cell cycle	22	2.30366	3.49179e-10	CDK1, BTRC, CDC20, SKP1, PSMA7, CDC27, PSMB9, PSMB5, PSMA2, CCNB1, PSMF1, PSMD11, PSMD10, PSMB2, PSMD1, PSMC1, PSMD4, PSME3, PSMD7, UBA52, RPS27A, PSMD9	834	68	13528	5.24785	1.21759e-06	5.79804e-08	6.3929e-07
GOTERM_BP_FAT	GO:0048584~positive regulation of response to stimulus	43	4.50262	3.69918e-10	EDN3, MICB, TNF, OSMR, C3, C6, F2RL1, TLR2, KLRK1, TLR3, TLR4, TLR6, CCL5, TLR7, TGFB1, SRC, B2M, MAP3K7, SLC11A1, FCN2, CD46, CFHR5, THBS1, POLR3G, BCL10, IRAK1, CD3E, EDA2R, SERPING1, AGER, THY1, UBE2N, C8A, NTRK3, MAPK1, CD19, EREG, IFNB1, F3, IKBKG, HSPD1, CD226, HLA-DRA	834	236	13528	2.95545	1.2899e-06	5.86319e-08	6.77258e-07
GOTERM_BP_FAT	GO:0031401~positive regulation of protein modification process	37	3.87435	7.38763e-10	ATG10, CAV1, TNF, BTRC, TLR4, FKBP1A, PSMA7, TGFB1, PSMB5, PSMF1, BCL2, IFNG, PSMD1, PSMB2, CD4, PSMD4, PSMD7, RPS27A, DNAJA3, PSMD9, BCL10, CDK1, BMP2, CD3E, CDC20, SKP1, CDC27, PSMB9, UBE2N, CCNB1, PSMA2, CCND1, PSMD11, PSMD10, PSMC1, PSME3, UBA52	834	187	13528	3.20943	2.57606e-06	1.12003e-07	1.35255e-06
GOTERM_BP_FAT	GO:0042981~regulation of apoptosis	95	9.94764	7.93696e-10	RTN4, MEF2C, TLR2, TLR4, PTEN, TGFB1, MAP3K7, APP, IFNG, PIK3CA, RARB, FAS, RPS27A, SPN, ADAM9, CDK1, IRAK1, BCL10, CD3E, SOCS3, ARHGEF6, GRIN2A, ACTN1, MBD4, FADD, ESR2, PIM2, PRKCE, CARD10, MAPK1, TNFRSF9, INHBA, IFNB1, CD40LG, F3, JUN, ERN1, MAPK9, MAPK8, PSME3, CTSB, PRNP, TNFAIP3, UBA52, FAIM2, KALRN, TRAF1, IFIH1, YWHAZ, TNF, C6, PPP3R1, NR3C1, TIMP3, SRC, SERINC3, PEA15, TUBB, KRAS, SH3GLB…	834	804	13528	1.91662	2.76761e-06	1.15317e-07	1.45313e-06
GOTERM_BP_FAT	GO:0031145~anaphase-promoting complex-dependent proteasomal ubiquitin-dependent protein catabolic process	21	2.19895	9.89318e-10	CDK1, CDC20, PSMA7, CDC27, PSMB9, PSMB5, PSMA2, CCNB1, PSMF1, MAD2L1, PSMD11, PSMD10, PSMB2, PSMD1, PSMC1, PSMD4, PSME3, PSMD7, UBA52, RPS27A, PSMD9	834	65	13528	5.24051	3.44975e-06	1.3799e-07	1.81128e-06
GOTERM_BP_FAT	GO:0043067~regulation of programmed cell death	95	9.94764	1.34955e-09	RTN4, MEF2C, TLR2, TLR4, PTEN, TGFB1, MAP3K7, APP, IFNG, PIK3CA, RARB, FAS, RPS27A, SPN, ADAM9, CDK1, IRAK1, BCL10, CD3E, SOCS3, ARHGEF6, GRIN2A, ACTN1, MBD4, FADD, ESR2, PIM2, PRKCE, CARD10, MAPK1, TNFRSF9, INHBA, IFNB1, CD40LG, F3, JUN, ERN1, MAPK9, MAPK8, PSME3, CTSB, PRNP, TNFAIP3, UBA52, FAIM2, KALRN, TRAF1, IFIH1, YWHAZ, TNF, C6, PPP3R1, NR3C1, TIMP3, SRC, SERINC3, PEA15, TUBB, KRAS, SH3GLB…	834	812	13528	1.89773	4.70587e-06	1.80995e-07	2.4708e-06
GOTERM_BP_FAT	GO:0010941~regulation of cell death	95	9.94764	1.63877e-09	RTN4, MEF2C, TLR2, TLR4, PTEN, TGFB1, MAP3K7, APP, IFNG, PIK3CA, RARB, FAS, RPS27A, SPN, ADAM9, CDK1, IRAK1, BCL10, CD3E, SOCS3, ARHGEF6, GRIN2A, ACTN1, MBD4, FADD, ESR2, PIM2, PRKCE, CARD10, MAPK1, TNFRSF9, INHBA, IFNB1, CD40LG, F3, JUN, ERN1, MAPK9, MAPK8, PSME3, CTSB, PRNP, TNFAIP3, UBA52, FAIM2, KALRN, TRAF1, IFIH1, YWHAZ, TNF, C6, PPP3R1, NR3C1, TIMP3, SRC, SERINC3, PEA15, TUBB, KRAS, SH3GLB…	834	815	13528	1.89075	5.71436e-06	2.11643e-07	3.00031e-06
GOTERM_BP_FAT	GO:0050865~regulation of cell activation	35	3.66492	1.71037e-09	KLRK1, IL13, TLR4, TGFB1, VCAM1, MAP3K7, CD47, IFNG, RARA, CD4, BCL6, FAS, ITCH, THBS1, TCF3, SPN, DNAJA3, CD28, BCL10, SIT1, IL2RA, PLEK, PDPN, CD3E, TGFBR2, CTLA4, SOCS5, THY1, INHBA, CD86, SIRPG, IRF4, HSPD1, CD226, ICOSLG	834	175	13528	3.24412	5.96405e-06	2.13002e-07	3.13141e-06
GOTERM_BP_FAT	GO:0009611~response to wounding	70	7.32984	2.14759e-09	F2RL1, TLR2, TLR3, IL13, TLR4, TLR6, TLR7, TGFB1, CXCL10, FOS, GP5, CTGF, CD46, ITCH, CFHR5, PDPN, GRIN2A, LYZ, SERPING1, C8A, ALOX15, CCR5, ADM, EREG, HNF4A, CD40LG, F3, CCR2, PLA2G7, CTSB, PLA2G2D, ITGAL, YWHAZ, TNF, C3, C6, COL3A1, ELK3, CCL5, TIMP3, TMED7, SLC11A1, FCN2, BCL2, SCARB1, THBS1, ENTPD1, NFATC3, BMP2, IL2RA, TNFSF4, PLEK, MAP2K1, MAP1B, TGFBR2, CCL19, ANXA5, CCL16, AGER, CD180, TP…	834	530	13528	2.14235	7.48863e-06	2.5823e-07	3.93189e-06
GOTERM_BP_FAT	GO:0050778~positive regulation of immune response	31	3.24607	3.32477e-09	MICB, C3, C6, KLRK1, TLR2, TLR3, TLR4, TLR6, TLR7, B2M, MAP3K7, SLC11A1, FCN2, CD46, CFHR5, POLR3G, IRAK1, BCL10, CD3E, SERPING1, THY1, UBE2N, C8A, MAPK1, CD19, EREG, IFNB1, IKBKG, HSPD1, CD226, HLA-DRA	834	145	13528	3.46786	1.15934e-05	3.86449e-07	6.08711e-06
GOTERM_BP_FAT	GO:0002696~positive regulation of leukocyte activation	26	2.72251	4.07847e-09	KLRK1, IL13, TGFB1, VCAM1, MAP3K7, CD47, IFNG, RARA, BCL6, CD4, THBS1, TCF3, DNAJA3, SPN, CD28, BCL10, IL2RA, CD3E, TGFBR2, SOCS5, THY1, CD86, SIRPG, HSPD1, CD226, ICOSLG	834	106	13528	3.97864	1.42215e-05	4.58762e-07	7.467e-06
GOTERM_BP_FAT	GO:0002253~activation of immune response	24	2.51309	8.00851e-09	IRAK1, BCL10, MICB, C3, CD3E, C6, KLRK1, TLR2, TLR3, TLR4, SERPING1, TLR6, TLR7, THY1, UBE2N, C8A, MAP3K7, MAPK1, CD19, FCN2, CD46, IKBKG, HSPD1, CFHR5	834	94	13528	4.14144	2.79253e-05	8.72677e-07	1.46622e-05
GOTERM_BP_FAT	GO:0043161~proteasomal ubiquitin-dependent protein catabolic process	25	2.6178	8.75724e-09	TBL1XR1, CDK1, CDC20, EDEM3, PSMA7, CDC27, PSMB9, PSMB5, CCNB1, PSMA2, PSMF1, HSP90B1, MAD2L1, VCP, PSMD11, PSMD10, PSMB2, PSMC1, PSMD1, PSMD4, PSME3, PSMD7, UBA52, RPS27A, PSMD9	834	102	13528	3.97564	3.0536e-05	9.25348e-07	1.60331e-05
GOTERM_BP_FAT	GO:0010498~proteasomal protein catabolic process	25	2.6178	8.75724e-09	TBL1XR1, CDK1, CDC20, EDEM3, PSMA7, CDC27, PSMB9, PSMB5, CCNB1, PSMA2, PSMF1, HSP90B1, MAD2L1, VCP, PSMD11, PSMD10, PSMB2, PSMC1, PSMD1, PSMD4, PSME3, PSMD7, UBA52, RPS27A, PSMD9	834	102	13528	3.97564	3.0536e-05	9.25348e-07	1.60331e-05
GOTERM_BP_FAT	GO:0051251~positive regulation of lymphocyte activation	24	2.51309	1.52626e-08	BCL10, IL2RA, CD3E, TGFBR2, KLRK1, IL13, SOCS5, TGFB1, THY1, VCAM1, MAP3K7, CD47, CD86, SIRPG, IFNG, RARA, CD4, BCL6, HSPD1, TCF3, DNAJA3, ICOSLG, SPN, CD28	834	97	13528	4.01335	5.32191e-05	1.56531e-06	2.79432e-05
GOTERM_BP_FAT	GO:0001817~regulation of cytokine production	34	3.56021	1.55509e-08	TNF, KLRK1, TLR2, TLR3, TLR4, TLR6, TLR7, TGFB1, MAP3K7, SLC11A1, TMED7, APOA1, IFNG, RARA, CD4, BCL6, THBS1, SPN, SRGN, CD28, SCAMP5, POLR3G, BCL10, TNFSF4, CD3E, CREB1, INHBA, CD86, EREG, CD40LG, IRF1, IRF4, HSPD1, F2R	834	181	13528	3.04697	5.42246e-05	1.54931e-06	2.84712e-05
GOTERM_BP_FAT	GO:0006952~defense response	75	7.8534	1.72733e-08	TBK1, TLR2, TLR3, IL13, TLR4, TLR6, TLR7, TGFB1, CXCL10, FOS, GRIN2B, CD46, IFNG, HCP5, LTF, ITCH, CFHR5, MX2, TNIP1, SPN, BCL10, PDPN, LYZ, SERPING1, HLA-C, COLEC12, ESR2, HLA-B, HLA-G, TRAT1, C8A, CD84, INHBA, LILRB2, ALOX15, CCR5, IFNB1, CD40LG, F3, CCR2, PLA2G7, PLA2G2D, ICOSLG, HLA-DRA, ITGAL, IFIH1, YWHAZ, TNF, C3, C6, CALCOCO2, CCL5, TMED7, SLC11A1, TUBB, FCN2, BCL2, THBS1, NFATC3, DNAJA3,…	834	615	13528	1.97812	6.02302e-05	1.67311e-06	3.16245e-05
GOTERM_BP_FAT	GO:0051249~regulation of lymphocyte activation	30	3.14136	2.20678e-08	KLRK1, IL13, TGFB1, VCAM1, MAP3K7, CD47, IFNG, RARA, BCL6, CD4, FAS, ITCH, TCF3, DNAJA3, SPN, CD28, BCL10, SIT1, IL2RA, CD3E, TGFBR2, CTLA4, SOCS5, THY1, INHBA, CD86, SIRPG, IRF4, HSPD1, ICOSLG	834	148	13528	3.28796	7.69474e-05	2.07974e-06	4.04024e-05
GOTERM_BP_FAT	GO:0002694~regulation of leukocyte activation	32	3.35079	2.37043e-08	KLRK1, IL13, TGFB1, VCAM1, MAP3K7, CD47, IFNG, RARA, BCL6, CD4, FAS, ITCH, THBS1, TCF3, SPN, DNAJA3, CD28, BCL10, SIT1, IL2RA, CD3E, TGFBR2, CTLA4, SOCS5, THY1, INHBA, CD86, SIRPG, IRF4, HSPD1, CD226, ICOSLG	834	166	13528	3.12687	8.26535e-05	2.17518e-06	4.33986e-05
GOTERM_BP_FAT	GO:0044092~negative regulation of molecular function	49	5.13089	3.12081e-08	OPRM1, OXA1L, THRA, HMGCR, ADCY6, APOA1, PAK2, PSMD1, PSMD4, PSMD7, RPS27A, PSMD9, IRAK1, FLNA, THY1, PSMA2, SSTR2, MAD2L1, HNF4A, CCR2, PSME3, CAND1, UBA52, CAV1, FKBP1A, PSMA7, PSMB5, ADRB3, PSMF1, SUMO1, FICD, PSMB2, PKD2, GFI1, DNAJA3, GNAT1, HERPUD1, TNFSF4, PLEK, OPRL1, SMAD6, CDC20, CDC27, TP73, PSMB9, CDKN1B, PSMD11, PSMD10, PSMC1	834	334	13528	2.37967	0.000108817	2.79032e-06	5.71369e-05
GOTERM_BP_FAT	GO:0050863~regulation of T cell activation	26	2.72251	3.43835e-08	KLRK1, TGFB1, MAP3K7, VCAM1, CD47, IFNG, BCL6, CD4, RARA, ITCH, DNAJA3, SPN, CD28, BCL10, IL2RA, SIT1, CD3E, TGFBR2, CTLA4, SOCS5, THY1, SIRPG, CD86, HSPD1, IRF4, ICOSLG	834	117	13528	3.60458	0.000119888	2.99738e-06	6.29505e-05
GOTERM_BP_FAT	GO:0051248~negative regulation of protein metabolic process	34	3.56021	3.55536e-08	HSP90AB1, CAV1, FKBP1A, PSMA7, TIMP3, TGFB1, PAIP2B, PSMB5, PSMF1, PSMD1, PSMB2, PSMD4, THBS1, PSMD7, RPS27A, EIF2B5, PSMD9, SMAD6, GRIN2A, SERPING1, CDC20, CDC27, FLNA, PSMB9, PSMA2, MAD2L1, HNF4A, PSMD11, JUN, PSMD10, PSMC1, PON1, PSME3, UBA52	834	187	13528	2.9492	0.000123968	3.02379e-06	6.50928e-05
GOTERM_BP_FAT	GO:0010033~response to organic substance	83	8.6911	3.72359e-08	ARSB, HSP90AB1, THRA, OSMR, ADCY6, TLR2, TLR3, TLR4, TLR6, PTEN, TGFB1, B2M, FOS, VN1R1, GRIN2B, GAB1, IFNG, RARA, SHC1, PRKACB, FAS, EIF2B5, CYR61, ADAM9, IRAK1, BCL10, AR, HSP90AA1, SOCS3, GRIN2A, SOCS7, COLEC12, ESR2, MAPK1, CCND1, EP300, HNF4A, ADM, GNB1, JUN, ERN1, COL1A1, PLA2G5, CAV1, TNF, COL3A1, CALCOCO2, FHL2, FKBP1A, GNG12, EDEM3, NR3C1, CCL5, TIMP3, SERPINH1, SRC, SLC11A1, KRAS, BCL2,…	834	721	13528	1.86728	0.000129833	3.09147e-06	6.81728e-05
GOTERM_BP_FAT	GO:0010605~negative regulation of macromolecule metabolic process	84	8.79581	3.91308e-08	HSP90AB1, MEF2C, HMX1, THRA, NR6A1, CBX3, CBX2, PAX3, TGFB1, HOXC8, PSMD1, ATP8B1, PIWIL2, PSMD4, RARB, LRRFIP1, NR2F2, PSMD7, RPS27A, EIF2B5, TWIST1, PSMD9, TBL1XR1, CDC6, SIX3, GRIN2A, SERPING1, MBD2, FLNA, TRAT1, SUZ12, PSMA2, INHBA, MAD2L1, HNF4A, EREG, IFNB1, JUN, HES2, MDM2, PSME3, UBA52, CAV1, MTDH, TNF, HAT1, FKBP1A, ELK3, PSMA7, TIMP3, ZNF174, PAIP2B, PSMB5, PSMF1, SUMO1, HAND1, PSMB2, B…	834	734	13528	1.85631	0.00013644	3.17323e-06	7.1642e-05
GOTERM_BP_FAT	GO:0051436~negative regulation of ubiquitin-protein ligase activity during mitotic cell cycle	19	1.98953	4.29879e-08	CDC20, PSMA7, CDC27, PSMB9, PSMB5, PSMA2, PSMF1, MAD2L1, PSMD11, PSMD10, PSMB2, PSMD1, PSMC1, PSME3, PSMD4, PSMD7, UBA52, RPS27A, PSMD9	834	65	13528	4.74141	0.000149888	3.40679e-06	7.87038e-05
GOTERM_BP_FAT	GO:0002757~immune response-activating signal transduction	17	1.7801	4.71514e-08	IRAK1, BCL10, MICB, CD3E, KLRK1, TLR2, TLR3, TLR4, TLR6, TLR7, THY1, UBE2N, MAP3K7, MAPK1, CD19, IKBKG, HSPD1	834	52	13528	5.3029	0.000164403	3.6537e-06	8.63263e-05
GOTERM_BP_FAT	GO:0046649~lymphocyte activation	35	3.66492	5.05926e-08	ITGAL, MICB, KLRK1, FKBP1A, SKAP2, TGFB1, CBFB, VCAM1, SLC11A1, CXCR5, BCL2, PPP3CB, CD4, BCL6, FAS, TCF3, SPN, DNAJA3, PIK3R1, CD28, RHOH, MSH6, ICAM1, TNFSF4, CD3D, CD3E, CD86, PRLR, IFNB1, CD40LG, IRF1, IRF4, HSPD1, TREML2, ICOSLG	834	199	13528	2.85287	0.000176401	3.83513e-06	9.26267e-05
GOTERM_BP_FAT	GO:0051174~regulation of phosphorus metabolic process	62	6.49215	6.94678e-08	EDN3, HMGCR, ADCY6, TLR3, TLR4, TLR6, PTEN, TGFB1, MAP3K7, APP, APOA1, MCM7, PAK2, GAB1, IFNG, SHC1, PRKACB, FRS2, ADAM9, BCL10, IRAK1, CDC6, CD3E, SOCS3, PRKCE, THY1, CARD10, INHBA, CCND1, HNF4A, EREG, JUN, ERN1, PDGFRB, CAV1, TNF, PTPLAD1, CSF1, FPR1, FKBP1A, SLC11A1, KRAS, DGKG, BCL2, CD4, THBS1, DNAJA3, BMP2, PLEK, MAP2K1, SMAD6, TGFBR2, TAB1, VAV2, TP73, PTPN11, PPP1R2, CDKN1B, PRLR, IKBKG, …	834	485	13528	2.07356	0.000242205	5.15391e-06	0.000127184
GOTERM_BP_FAT	GO:0019220~regulation of phosphate metabolic process	62	6.49215	6.94678e-08	EDN3, HMGCR, ADCY6, TLR3, TLR4, TLR6, PTEN, TGFB1, MAP3K7, APP, APOA1, MCM7, PAK2, GAB1, IFNG, SHC1, PRKACB, FRS2, ADAM9, BCL10, IRAK1, CDC6, CD3E, SOCS3, PRKCE, THY1, CARD10, INHBA, CCND1, HNF4A, EREG, JUN, ERN1, PDGFRB, CAV1, TNF, PTPLAD1, CSF1, FPR1, FKBP1A, SLC11A1, KRAS, DGKG, BCL2, CD4, THBS1, DNAJA3, BMP2, PLEK, MAP2K1, SMAD6, TGFBR2, TAB1, VAV2, TP73, PTPN11, PPP1R2, CDKN1B, PRLR, IKBKG, …	834	485	13528	2.07356	0.000242205	5.15391e-06	0.000127184
GOTERM_BP_FAT	GO:0051352~negative regulation of ligase activity	19	1.98953	7.18989e-08	CDC20, PSMA7, CDC27, PSMB9, PSMB5, PSMA2, PSMF1, MAD2L1, PSMD11, PSMD10, PSMB2, PSMD1, PSMC1, PSME3, PSMD4, PSMD7, UBA52, RPS27A, PSMD9	834	67	13528	4.59988	0.00025068	5.22314e-06	0.000131635
GOTERM_BP_FAT	GO:0051444~negative regulation of ubiquitin-protein ligase activity	19	1.98953	7.18989e-08	CDC20, PSMA7, CDC27, PSMB9, PSMB5, PSMA2, PSMF1, MAD2L1, PSMD11, PSMD10, PSMB2, PSMD1, PSMC1, PSME3, PSMD4, PSMD7, UBA52, RPS27A, PSMD9	834	67	13528	4.59988	0.00025068	5.22314e-06	0.000131635
GOTERM_BP_FAT	GO:0042325~regulation of phosphorylation	60	6.28272	8.99767e-08	EDN3, HMGCR, ADCY6, TLR3, TLR4, TLR6, PTEN, TGFB1, MAP3K7, APP, APOA1, MCM7, PAK2, GAB1, IFNG, SHC1, PRKACB, FRS2, ADAM9, BCL10, IRAK1, CDC6, CD3E, SOCS3, PRKCE, THY1, CARD10, INHBA, CCND1, HNF4A, EREG, JUN, ERN1, PDGFRB, CAV1, TNF, PTPLAD1, CSF1, FPR1, FKBP1A, SLC11A1, KRAS, DGKG, BCL2, CD4, THBS1, DNAJA3, BMP2, MAP2K1, SMAD6, TGFBR2, TAB1, VAV2, TP73, PTPN11, CDKN1B, PRLR, IKBKG, PRKAR1A, F2R	834	466	13528	2.08849	0.0003137	6.40302e-06	0.000164732
GOTERM_BP_FAT	GO:0050870~positive regulation of T cell activation	20	2.09424	1.1016e-07	BCL10, IL2RA, CD3E, TGFBR2, KLRK1, SOCS5, THY1, VCAM1, MAP3K7, CD47, CD86, SIRPG, IFNG, RARA, CD4, HSPD1, DNAJA3, ICOSLG, SPN, CD28	834	76	13528	4.26859	0.000384055	7.68254e-06	0.000201685
GOTERM_BP_FAT	GO:0043086~negative regulation of catalytic activity	42	4.39791	1.41406e-07	OPRM1, OXA1L, CAV1, HMGCR, ADCY6, FKBP1A, PSMA7, PSMB5, PSMF1, FICD, APOA1, PAK2, PSMD1, PSMB2, PSMD4, GFI1, PSMD7, RPS27A, DNAJA3, PSMD9, GNAT1, HERPUD1, PLEK, OPRL1, SMAD6, CDC20, CDC27, FLNA, TP73, PSMB9, THY1, PSMA2, SSTR2, MAD2L1, CDKN1B, PSMD11, PSMD10, CCR2, PSMC1, CAND1, PSME3, UBA52	834	277	13528	2.45944	0.000492961	9.66823e-06	0.00025889
GOTERM_BP_FAT	GO:0002764~immune response-regulating signal transduction	17	1.7801	1.50133e-07	IRAK1, BCL10, MICB, CD3E, KLRK1, TLR2, TLR3, TLR4, TLR6, TLR7, THY1, UBE2N, MAP3K7, MAPK1, CD19, IKBKG, HSPD1	834	56	13528	4.92412	0.000523376	1.00675e-05	0.000274868
GOTERM_BP_FAT	GO:0032269~negative regulation of cellular protein metabolic process	32	3.35079	1.63075e-07	HSP90AB1, CAV1, FKBP1A, PSMA7, TIMP3, TGFB1, PAIP2B, PSMB5, PSMF1, PSMD1, PSMB2, PSMD4, THBS1, PSMD7, RPS27A, PSMD9, EIF2B5, SMAD6, SERPING1, CDC20, CDC27, PSMB9, PSMA2, MAD2L1, HNF4A, PSMD11, JUN, PSMD10, PSMC1, PON1, PSME3, UBA52	834	180	13528	2.88367	0.00056848	1.0729e-05	0.000298562
GOTERM_BP_FAT	GO:0031400~negative regulation of protein modification process	25	2.6178	2.04268e-07	CAV1, FKBP1A, PSMA7, TGFB1, PSMB5, PSMF1, PSMD1, PSMB2, PSMD4, PSMD7, RPS27A, PSMD9, SMAD6, CDC20, CDC27, PSMB9, PSMA2, MAD2L1, HNF4A, PSMD11, JUN, PSMD10, PSMC1, PSME3, UBA52	834	119	13528	3.40769	0.00071203	1.31904e-05	0.000373981
GOTERM_BP_FAT	GO:0006511~ubiquitin-dependent protein catabolic process	38	3.97906	2.52235e-07	BTRC, EDEM3, PSMA7, PSMB5, PSMF1, UBE2D3, UBE2D2, PSMD1, PSMB2, RNF11, PSMD4, ITCH, USP34, PSMD7, USP15, USP14, RPS27A, PSMD9, CDK1, TBL1XR1, CDC20, PARK2, UBE2H, SKP1, CDC27, PSMB9, CCNB1, PSMA2, HSP90B1, MAD2L1, VCP, PSMD11, UBE2K, PSMD10, PSMC1, MDM2, PSME3, UBA52	834	242	13528	2.54704	0.000879156	1.59916e-05	0.000461799
GOTERM_BP_FAT	GO:0031397~negative regulation of protein ubiquitination	19	1.98953	3.7057e-07	CDC20, PSMA7, CDC27, PSMB9, PSMB5, PSMA2, PSMF1, MAD2L1, PSMD11, PSMD10, PSMB2, PSMD1, PSMC1, PSME3, PSMD4, PSMD7, UBA52, RPS27A, PSMD9	834	74	13528	4.16475	0.00129134	2.30743e-05	0.000678449
GOTERM_BP_FAT	GO:0007242~intracellular signaling cascade	121	12.6702	5.10242e-07	EDN3, THRA, STK38, TBK1, ADCY6, TLR2, TLR3, TLR4, TLR6, TLR7, MAP3K7, APOA1, CTGF, IFNG, GAB1, PIK3CA, RARA, PRKACB, MAP2K7, FRS2, ADAM9, BCL10, RREB1, RAN, SOCS3, SOCS7, COLEC12, SOCS5, MED13, TANK, MAPK1, SIRPG, SSTR2, MED17, MC2R, CCR2, COL1A2, MAPK9, MAPK8, GRAP2, KALRN, WNT5A, CAV1, CNIH, PTPLAD1, AKAP11, SRC, ADRB3, KRAS, DNAJA3, ITK, MAP2K1, MAP2K4, VAV2, AGER, PTPN11, ARF1, IKBKG, PRKAR1A…	834	1256	13528	1.56266	0.00177763	3.12138e-05	0.000934165
GOTERM_BP_FAT	GO:0045088~regulation of innate immune response	16	1.67539	5.50513e-07	POLR3G, IRAK1, BCL10, TLR2, KLRK1, TLR3, MYO1F, SAMHD1, SERPING1, TLR4, TLR6, TLR7, EREG, IFNB1, HSPD1, CD226	834	54	13528	4.80611	0.0019178	3.30967e-05	0.00100789
GOTERM_BP_FAT	GO:0006954~inflammatory response	45	4.71204	6.50885e-07	ITGAL, YWHAZ, TNF, C3, C6, TLR2, TLR3, IL13, TLR4, TLR6, CCL5, TLR7, TGFB1, CXCL10, FOS, SLC11A1, TMED7, FCN2, CD46, ITCH, CFHR5, THBS1, NFATC3, BMP2, IL2RA, TNFSF4, PDPN, LYZ, CCL19, SERPING1, CCL16, AGER, CD180, TP73, C8A, CYBA, ALOX15, CYBB, CCR5, CD40LG, F3, CCR2, PLA2G7, PLA2G2D, F2R	834	325	13528	2.24593	0.00226706	3.84677e-05	0.00119166
GOTERM_BP_FAT	GO:0042108~positive regulation of cytokine biosynthetic process	15	1.57068	6.81951e-07	BCL10, CD86, TNF, EREG, CD3E, IFNG, IRF1, TLR3, CD4, TLR4, IRF4, TLR6, TLR7, SPN, CD28	834	48	13528	5.06894	0.00237514	3.9632e-05	0.00124853
GOTERM_BP_FAT	GO:0070727~cellular macromolecule localization	53	5.54974	6.82544e-07	ARL6IP1, COPA, XPO1, OXA1L, YWHAZ, SEC24A, STX7, TNF, LTBP2, AP1G1, TIMM17A, C16ORF70, CACNB1, AURKB, SYNGR1, TGFB1, STAU1, SLC11A1, STX12, CRY2, SRPR, SH3GLB1, IFNG, PPP3CB, BCL6, NCKIPSD, TRAM1, SEC24D, SRGN, APBA1, AP2M1, SEC23A, RBM22, STX4, RAN, SIX3, FLNA, MAPK1, VCP, ERBB2IP, TOM1L2, JUN, ARCN1, IPO5, AKAP5, YWHAQ, TOMM20, AKAP6, SRP72, KPNA2, GGA3, KPNA1, F2R	834	414	13528	2.07655	0.0023772	3.90161e-05	0.00124962
GOTERM_BP_FAT	GO:0002697~regulation of immune effector process	22	2.30366	6.89078e-07	BCL10, ICAM1, MICB, TNF, TNFSF4, C3, KLRK1, IL13, SERPING1, TGFB1, B2M, MAP3K7, APOA1, CD40LG, IFNG, PPP3CB, BCL6, HSPD1, CD226, SPN, AP2M1, CD28	834	101	13528	3.53321	0.00239993	3.87544e-05	0.00126158
GOTERM_BP_FAT	GO:0051270~regulation of cell motion	32	3.35079	7.98146e-07	RTN4, EDN3, ENPP2, CSF1, F2RL1, ONECUT2, GREM1, PTEN, TGFB1, CXCL10, BCL2, GAB1, SCARB1, BCL6, THBS1, PIK3R1, ADAM9, ICAM1, PARD6B, MAP2K1, PDPN, MYO1F, ACTN1, NTN1, THY1, MAPK1, CDKN1B, CLIC4, F3, AMOT, PDGFRB, F2R	834	193	13528	2.68943	0.00277927	4.41758e-05	0.00146126
GOTERM_BP_FAT	GO:0006468~protein amino acid phosphorylation	74	7.74869	9.4637e-07	STK38, TBK1, CASK, AURKB, TGFB1, MAP3K7, APP, PAK2, PAK3, AAK1, GAB1, IFNG, PIK3CA, SHC1, PRKACB, MAP2K7, FRS2, CHUK, ADAM9, CDK1, TYRO3, IRAK1, TWF1, TRPM6, STK25, LIMK1, PKN2, CDK6, PIM2, CDK4, PRKCE, CDKL2, PRKCB, MAPK1, CCND1, BAZ1B, ERN1, MAPK9, PDGFRB, MAPK8, TXK, MAP3K12, KALRN, FGFR4, TNF, PTPLAD1, MAPKAPK5, FPR1, SRC, CAMKV, PTK2, MAP3K3, BCL2, THBS1, YES1, CAMK2A, PIK3R4, CSNK1A1, ITK, …	834	667	13528	1.79959	0.00329456	5.15611e-05	0.00173263
GOTERM_BP_FAT	GO:0045087~innate immune response	26	2.72251	9.67989e-07	IFIH1, C3, TBK1, C6, TLR2, CALCOCO2, TLR3, TLR4, TLR6, TLR7, TGFB1, TMED7, SLC11A1, TUBB, FCN2, CD46, CFHR5, DNAJA3, BCL10, SAMHD1, COLEC12, SERPING1, CD180, C8A, CYBA, CYBB	834	138	13528	3.05606	0.00336969	5.19276e-05	0.00177221
GOTERM_BP_FAT	GO:0007167~enzyme linked receptor protein signaling pathway	46	4.81675	1.07282e-06	FGF5, FGFR4, LTBP2, COL3A1, FKBP1A, PTEN, SRC, TGFB1, MAP3K7, FOS, UBE2D3, PTK2, CTGF, GAB1, CD4, SHC1, FRS2, PIK3R1, ADAM9, PTPRJ, TXNIP, IRAK1, BMP2, CD3E, CREB1, SMAD6, KLF10, TGFBR2, SOCS7, PTPRT, SOCS5, TAB1, FLNA, PTPN11, RPS6KA5, NTRK3, PRLR, ARRB2, EREG, ERBB2IP, JUN, COL1A2, JAK1, PDGFRB, JAK3, PLEKHA1	834	342	13528	2.18172	0.00373394	5.66791e-05	0.00196414
GOTERM_BP_FAT	GO:0034613~cellular protein localization	52	5.44503	1.2613e-06	ARL6IP1, COPA, XPO1, YWHAZ, OXA1L, SEC24A, TNF, STX7, LTBP2, AP1G1, TIMM17A, C16ORF70, CACNB1, AURKB, SYNGR1, TGFB1, SLC11A1, STX12, CRY2, SRPR, SH3GLB1, IFNG, PPP3CB, BCL6, NCKIPSD, TRAM1, SEC24D, SRGN, APBA1, AP2M1, SEC23A, RBM22, STX4, RAN, SIX3, FLNA, MAPK1, VCP, ERBB2IP, TOM1L2, JUN, ARCN1, IPO5, AKAP5, YWHAQ, TOMM20, AKAP6, SRP72, KPNA2, GGA3, KPNA1, F2R	834	411	13528	2.05224	0.00438851	6.56421e-05	0.00230921
GOTERM_BP_FAT	GO:0031328~positive regulation of cellular biosynthetic process	75	7.8534	1.32491e-06	HSP90AB1, MEF2C, THRA, XRCC6, TLR3, CASK, TLR4, PAX3, MED21, TLR6, TLR7, CBFB, TGFB1, FOS, APP, IFNG, PIWIL2, SHC1, RARB, NR2F2, RPS27A, SPN, EIF2B5, PSMD9, ICAM1, TBL1XR1, IRAK1, BCL10, AR, HSP90AA1, CD3E, RXRB, RAN, SIX3, ESR2, MED13, CDK4, MAPK1, INHBA, CD86, EP300, HNF4A, EREG, MED17, JUN, TFAP2B, CAND1, UBA52, TNF, CRTC1, ONECUT2, KLRK1, FHL2, SLC11A1, HAND1, CD4, RUNX1, TCF4, THBS1, NFATC3,…	834	685	13528	1.77598	0.00460931	6.79383e-05	0.00242566
GOTERM_BP_FAT	GO:0030334~regulation of cell migration	29	3.03665	1.43864e-06	RTN4, EDN3, ENPP2, CSF1, F2RL1, ONECUT2, GREM1, PTEN, TGFB1, CXCL10, BCL2, GAB1, SCARB1, THBS1, PIK3R1, ADAM9, PARD6B, ICAM1, MAP2K1, PDPN, MYO1F, NTN1, THY1, MAPK1, CLIC4, F3, PDGFRB, AMOT, F2R	834	169	13528	2.78342	0.00500399	7.2701e-05	0.00263388
GOTERM_BP_FAT	GO:0030335~positive regulation of cell migration	20	2.09424	1.52497e-06	EDN3, ICAM1, MAP2K1, PDPN, CSF1, F2RL1, ONECUT2, MYO1F, TGFB1, CXCL10, MAPK1, F3, BCL2, AMOT, PDGFRB, SCARB1, THBS1, PIK3R1, F2R, ADAM9	834	89	13528	3.64508	0.00530346	7.59624e-05	0.00279193
GOTERM_BP_FAT	GO:0051347~positive regulation of transferase activity	36	3.76963	1.64645e-06	EDN3, TNF, PTPLAD1, CSF1, ADCY6, FPR1, TLR3, TLR6, TGFB1, MAP3K7, SLC11A1, APOA1, KRAS, DGKG, SERINC1, GAB1, CD4, SHC1, PRKACB, THBS1, FRS2, ADAM9, IRAK1, MAP2K1, TGFBR2, VAV2, TAB1, CARD10, PTPN11, CCND1, PRLR, EREG, PRKAR1A, IKBKG, ERN1, F2R	834	240	13528	2.43309	0.00572471	8.08581e-05	0.00301433
GOTERM_BP_FAT	GO:0000278~mitotic cell cycle	48	5.02618	1.71078e-06	SEPT2, PRC1, BTRC, CEP55, AURKB, PSMA7, PSMB5, PSMF1, TUBB, APP, NIPBL, BCL2, PSMD1, PSMB2, PPP3CB, PSMD4, PAFAH1B1, GFI1, CAMK2A, TCF3, PSMD7, RPS27A, PSMD9, CDK1, CDC6, MAP2K1, RAN, CDK6, CDC20, SKP1, CDK4, CDC27, PSMB9, EML4, CCNB1, PSMA2, INHBA, CCND1, MAD2L1, CDKN1B, NOLC1, PSMD11, PSMD10, PSMC1, MDM2, PSME3, KPNA2, UBA52	834	370	13528	2.1043	0.00594772	8.28505e-05	0.0031321
GOTERM_BP_FAT	GO:0040017~positive regulation of locomotion	21	2.19895	1.72267e-06	EDN3, ICAM1, MAP2K1, PDPN, CSF1, F2RL1, ONECUT2, MYO1F, AGER, TGFB1, CXCL10, MAPK1, F3, BCL2, AMOT, PDGFRB, SCARB1, THBS1, PIK3R1, F2R, ADAM9	834	98	13528	3.47585	0.00598894	8.22836e-05	0.00315387
GOTERM_BP_FAT	GO:0051272~positive regulation of cell motion	21	2.19895	1.72267e-06	EDN3, ICAM1, MAP2K1, PDPN, CSF1, F2RL1, ONECUT2, MYO1F, TGFB1, CXCL10, MAPK1, F3, BCL2, AMOT, PDGFRB, SCARB1, BCL6, THBS1, PIK3R1, F2R, ADAM9	834	98	13528	3.47585	0.00598894	8.22836e-05	0.00315387
GOTERM_BP_FAT	GO:0043122~regulation of I-kappaB kinase/NF-kappaB cascade	22	2.30366	1.86295e-06	BCL10, TNF, LITAF, TBK1, TLR3, FKBP1A, FADD, TLR4, PIM2, TLR6, TAB2, FLNA, UBE2N, MAP3K7, TMED7, MAP3K3, OTUD7B, TNFAIP3, TRAF5, DNAJA3, F2R, RHOH	834	107	13528	3.33508	0.00647505	8.77813e-05	0.00341069
GOTERM_BP_FAT	GO:0051098~regulation of binding	27	2.82723	2.08403e-06	MTDH, TNF, THRA, TLR2, TLR3, FKBP1A, TLR4, TGFB1, ADRB3, SUMO1, KRAS, BCL2, NR2F2, CAMK2A, DNAJA3, IRAK1, BCL10, ICAM1, TNFSF4, EPB41, EDA2R, FLNA, UBE2N, EP300, HNF4A, PON1, IRF4	834	153	13528	2.86246	0.00724068	9.68889e-05	0.00381544
GOTERM_BP_FAT	GO:0043065~positive regulation of apoptosis	53	5.54974	2.15299e-06	TLR2, TLR4, PTEN, TGFB1, APP, IFNG, FAS, RARB, RPS27A, SPN, BCL10, CD3E, ARHGEF6, GRIN2A, FADD, MBD4, PRKCE, MAPK1, INHBA, TNFRSF9, IFNB1, JUN, ERN1, MAPK9, MAPK8, UBA52, KALRN, TNF, C6, PPP3R1, NR3C1, TIMP3, SRC, SERINC3, TUBB, SH3GLB1, BCL2, BCL6, RUNX3, DNAJA3, TXNIP, MSH6, IL2RA, KLF10, VAV2, TP73, CASP10, CDKN1B, DUSP1, IKBKG, SMPD1, HSPD1, APBB2	834	430	13528	1.99929	0.00747937	9.87778e-05	0.00394169
GOTERM_BP_FAT	GO:0040012~regulation of locomotion	31	3.24607	2.16174e-06	RTN4, EDN3, ENPP2, CSF1, F2RL1, ONECUT2, GREM1, PTEN, TGFB1, CXCL10, BCL2, GAB1, SCARB1, THBS1, PIK3R1, ADAM9, PARD6B, ICAM1, MAP2K1, PDPN, MYO1F, NTN1, AGER, THY1, MAPK1, IFNB1, CLIC4, F3, AMOT, PDGFRB, F2R	834	192	13528	2.61895	0.00750967	9.78915e-05	0.00395772
GOTERM_BP_FAT	GO:0009891~positive regulation of biosynthetic process	75	7.8534	2.27218e-06	HSP90AB1, MEF2C, THRA, XRCC6, TLR3, CASK, TLR4, PAX3, MED21, TLR6, TLR7, CBFB, TGFB1, FOS, APP, IFNG, PIWIL2, SHC1, RARB, NR2F2, RPS27A, SPN, EIF2B5, PSMD9, ICAM1, TBL1XR1, IRAK1, BCL10, AR, HSP90AA1, CD3E, RXRB, RAN, SIX3, ESR2, MED13, CDK4, MAPK1, INHBA, CD86, EP300, HNF4A, EREG, MED17, JUN, TFAP2B, CAND1, UBA52, TNF, CRTC1, ONECUT2, KLRK1, FHL2, SLC11A1, HAND1, CD4, RUNX1, TCF4, THBS1, NFATC3,…	834	695	13528	1.75043	0.00789179	0.000101573	0.0041599
GOTERM_BP_FAT	GO:0042110~T cell activation	24	2.51309	2.28084e-06	ITGAL, ICAM1, MICB, TNFSF4, CD3D, CD3E, FKBP1A, TGFB1, SLC11A1, CD86, PRLR, BCL2, PPP3CB, IRF1, CD4, TREML2, FAS, HSPD1, IRF4, DNAJA3, ICOSLG, SPN, CD28, RHOH	834	126	13528	3.08964	0.00792174	0.000100669	0.00417575
GOTERM_BP_FAT	GO:0043068~positive regulation of programmed cell death	53	5.54974	2.65126e-06	TLR2, TLR4, PTEN, TGFB1, APP, IFNG, FAS, RARB, RPS27A, SPN, BCL10, CD3E, ARHGEF6, GRIN2A, FADD, MBD4, PRKCE, MAPK1, INHBA, TNFRSF9, IFNB1, JUN, ERN1, MAPK9, MAPK8, UBA52, KALRN, TNF, C6, PPP3R1, NR3C1, TIMP3, SRC, SERINC3, TUBB, SH3GLB1, BCL2, BCL6, RUNX3, DNAJA3, TXNIP, MSH6, IL2RA, KLF10, VAV2, TP73, CASP10, CDKN1B, DUSP1, IKBKG, SMPD1, HSPD1, APBB2	834	433	13528	1.98543	0.00920237	0.000115555	0.00485392
GOTERM_BP_FAT	GO:0030155~regulation of cell adhesion	25	2.6178	2.94701e-06	CYTIP, TNF, ATP5B, CSF1, ONECUT2, PTEN, SRC, TGFB1, CD47, BCL2, BCL6, THBS1, SPN, PIK3R1, ADAM9, CYR61, ICAM1, MAP2K1, MYO1F, CDK6, CD164, SIRPG, PRLR, FBLN2, COL1A1	834	137	13528	2.95997	0.0102236	0.000126859	0.00539535
GOTERM_BP_FAT	GO:0010942~positive regulation of cell death	53	5.54974	3.03939e-06	TLR2, TLR4, PTEN, TGFB1, APP, IFNG, FAS, RARB, RPS27A, SPN, BCL10, CD3E, ARHGEF6, GRIN2A, FADD, MBD4, PRKCE, MAPK1, INHBA, TNFRSF9, IFNB1, JUN, ERN1, MAPK9, MAPK8, UBA52, KALRN, TNF, C6, PPP3R1, NR3C1, TIMP3, SRC, SERINC3, TUBB, SH3GLB1, BCL2, BCL6, RUNX3, DNAJA3, TXNIP, MSH6, IL2RA, KLF10, VAV2, TP73, CASP10, CDKN1B, DUSP1, IKBKG, SMPD1, HSPD1, APBB2	834	435	13528	1.97631	0.0105424	0.00012924	0.00556447
GOTERM_BP_FAT	GO:0010557~positive regulation of macromolecule biosynthetic process	71	7.43455	3.56707e-06	MEF2C, THRA, XRCC6, TLR3, CASK, TLR4, PAX3, MED21, TLR6, TLR7, CBFB, TGFB1, FOS, APP, IFNG, PIWIL2, SHC1, RARB, NR2F2, RPS27A, SPN, EIF2B5, PSMD9, TBL1XR1, IRAK1, BCL10, AR, CD3E, RXRB, RAN, SIX3, ESR2, MED13, CDK4, MAPK1, INHBA, CD86, EP300, HNF4A, EREG, MED17, JUN, TFAP2B, CAND1, UBA52, TNF, CRTC1, ONECUT2, FHL2, SLC11A1, HAND1, CD4, RUNX1, TCF4, THBS1, NFATC3, TCF3, ASF1A, CD28, ZBTB7B, BMP2, …	834	654	13528	1.76095	0.0123614	0.000149849	0.00653052
GOTERM_BP_FAT	GO:0051090~regulation of transcription factor activity	21	2.19895	3.87626e-06	IRAK1, BCL10, ICAM1, TNF, THRA, MTDH, TNFSF4, TLR2, TLR3, EDA2R, TLR4, TGFB1, FLNA, UBE2N, SUMO1, KRAS, EP300, HNF4A, NR2F2, CAMK2A, DNAJA3	834	103	13528	3.30712	0.0134256	0.000160898	0.00709656
GOTERM_BP_FAT	GO:0051099~positive regulation of binding	18	1.88482	3.99354e-06	IRAK1, BCL10, ICAM1, TNF, MTDH, EPB41, TLR2, TLR3, EDA2R, FKBP1A, TLR4, TGFB1, UBE2N, KRAS, EP300, PON1, IRF4, CAMK2A	834	78	13528	3.74322	0.013829	0.000163816	0.00731125
GOTERM_BP_FAT	GO:0051092~positive regulation of NF-kappaB transcription factor activity	13	1.36126	4.11667e-06	UBE2N, ICAM1, BCL10, IRAK1, TNF, KRAS, MTDH, TLR2, TLR3, EDA2R, TLR4, CAMK2A, TGFB1	834	41	13528	5.14312	0.0142523	0.000166903	0.00753667
GOTERM_BP_FAT	GO:0006928~cell motion	56	5.86387	4.21122e-06	EDN3, HMGCR, CAPZA2, ATP5B, WASF2, IL13, PAX3, PTEN, TGFB1, ACTR2, APP, APOA1, CXCR5, CTGF, IFNG, MSN, NR2F2, RPS27A, TWIST1, ICAM1, ESR2, ARPC1B, PDGFRB, MAPK8, LAMC1, UBA52, ITGAL, TNF, ENPP2, ASTN1, FPR1, ARPC5, CCL5, SRC, TPM4, VCAM1, TUBB, PTK2, ARPC2, SCARB1, PAFAH1B1, THBS1, SELPLG, PPAP2B, RUNX3, ACTB, MAP2K1, GAS1, VAV2, NTN1, SEMA6A, ITGA5, AMOT, APBB2, PLAU, FEZ2	834	475	13528	1.91233	0.0145773	0.000168774	0.00770977
GOTERM_BP_FAT	GO:0002521~leukocyte differentiation	24	2.51309	4.53932e-06	TNF, CD3D, CD3E, CSF1, TGFBR2, OSTM1, TGFB1, CBFB, VCAM1, CD40LG, BCL2, PPP3CB, IRF1, CD4, BCL6, FAS, IRF4, TCF3, CHUK, DNAJA3, PIK3R1, SPN, CD28, RHOH	834	131	13528	2.97172	0.015704	0.000179855	0.00831041
GOTERM_BP_FAT	GO:0007249~I-kappaB kinase/NF-kappaB cascade	16	1.67539	4.61378e-06	IRAK1, BCL10, TBK1, PTPLAD1, TLR2, G3BP2, TLR3, TLR4, TLR6, TLR7, TANK, CARD10, MAP3K7, TMED7, IKBKG, CHUK	834	63	13528	4.11952	0.0159596	0.000180751	0.00844673
GOTERM_BP_FAT	GO:0033674~positive regulation of kinase activity	34	3.56021	5.11813e-06	EDN3, TNF, PTPLAD1, CSF1, ADCY6, FPR1, TLR3, TLR6, TGFB1, MAP3K7, SLC11A1, KRAS, DGKG, GAB1, CD4, SHC1, PRKACB, THBS1, FRS2, ADAM9, IRAK1, MAP2K1, TGFBR2, VAV2, TAB1, CARD10, PTPN11, CCND1, PRLR, EREG, PRKAR1A, IKBKG, ERN1, F2R	834	231	13528	2.38745	0.0176886	0.00019828	0.00937003
GOTERM_BP_FAT	GO:0016310~phosphorylation	82	8.58639	5.25728e-06	ATP5E, STK38, TBK1, ATP5B, CASK, AURKB, TGFB1, MAP3K7, APP, PAK2, PAK3, AAK1, GAB1, IFNG, PIK3CA, SHC1, PRKACB, FRS2, MAP2K7, CHUK, ADAM9, CDK1, TYRO3, IRAK1, TWF1, TRPM6, STK25, LIMK1, TAZ, PKN2, CDK6, PIM2, CDK4, PRKCE, CDKL2, PRKCB, MAPK1, CCND1, BAZ1B, ERN1, MAPK9, PDGFRB, MAPK8, TXK, MAP3K12, UGP2, KALRN, FGFR4, ALPI, TNF, PTPLAD1, MAPKAPK5, FPR1, SRC, CAMKV, PTK2, MAP3K3, BCL2, THBS1, YES1,…	834	800	13528	1.66261	0.0181652	0.000201432	0.00962478
GOTERM_BP_FAT	GO:0006886~intracellular protein transport	47	4.92147	5.31776e-06	ARL6IP1, COPA, XPO1, YWHAZ, STX7, SEC24A, TNF, LTBP2, AP1G1, TIMM17A, C16ORF70, CACNB1, SYNGR1, TGFB1, SLC11A1, CRY2, STX12, SRPR, IFNG, PPP3CB, BCL6, NCKIPSD, SEC24D, TRAM1, APBA1, AP2M1, RBM22, SEC23A, STX4, RAN, SIX3, MAPK1, VCP, ERBB2IP, TOM1L2, JUN, ARCN1, IPO5, YWHAQ, AKAP5, TOMM20, AKAP6, SRP72, KPNA2, GGA3, KPNA1, F2R	834	374	13528	2.03842	0.0183722	0.000201535	0.0097355
GOTERM_BP_FAT	GO:0006461~protein complex assembly	58	6.0733	6.13202e-06	E2F2, XPO1, OXA1L, CAPZA2, SKAP2, TGFB1, MAZ, PAK2, RTF1, FAS, BCL10, IRAK1, STX4, HSP90AA1, SCUBE3, CD3E, TAZ, MATN1, GTF2H3, FADD, COLEC12, MED13, MBD2, FLNA, CARD10, PTRF, VAMP8, MED17, RRM2, IPO5, MDM2, VAMP3, LAMC1, PRNP, TRAF1, CAV1, POLR2E, FKBP4, HFE, FKBP1A, KCNA5, SRC, LLGL1, TUBB, PTK2, LPXN, HSPA4, WIPF1, APBA1, PARD6B, IL2RB, MAP2K1, ANXA5, TUBGCP2, CYBA, PRLR, VCP, HSPD1	834	505	13528	1.86296	0.0211554	0.000229892	0.0112261
GOTERM_BP_FAT	GO:0070271~protein complex biogenesis	58	6.0733	6.13202e-06	E2F2, XPO1, OXA1L, CAPZA2, SKAP2, TGFB1, MAZ, PAK2, RTF1, FAS, BCL10, IRAK1, STX4, HSP90AA1, SCUBE3, CD3E, TAZ, MATN1, GTF2H3, FADD, COLEC12, MED13, MBD2, FLNA, CARD10, PTRF, VAMP8, MED17, RRM2, IPO5, MDM2, VAMP3, LAMC1, PRNP, TRAF1, CAV1, POLR2E, FKBP4, HFE, FKBP1A, KCNA5, SRC, LLGL1, TUBB, PTK2, LPXN, HSPA4, WIPF1, APBA1, PARD6B, IL2RB, MAP2K1, ANXA5, TUBGCP2, CYBA, PRLR, VCP, HSPD1	834	505	13528	1.86296	0.0211554	0.000229892	0.0112261
GOTERM_BP_FAT	GO:0045860~positive regulation of protein kinase activity	33	3.4555	6.44974e-06	EDN3, TNF, PTPLAD1, CSF1, ADCY6, FPR1, TLR3, TLR6, TGFB1, MAP3K7, SLC11A1, KRAS, DGKG, GAB1, CD4, SHC1, PRKACB, THBS1, FRS2, ADAM9, IRAK1, MAP2K1, TGFBR2, TAB1, CARD10, PTPN11, CCND1, PRLR, EREG, PRKAR1A, IKBKG, ERN1, F2R	834	223	13528	2.40036	0.0222393	0.00023923	0.0118077
GOTERM_BP_FAT	GO:0051789~response to protein stimulus	21	2.19895	7.11231e-06	HSP90AB1, HERPUD1, HSP90AA1, KLF10, MAP1B, NR3C1, EDEM3, SERPINH1, TGFB1, FOS, CCND1, VCP, BCL2, IFNG, ERN1, HSPA4, CD4, FAS, HSPD1, HSPA8, CYR61	834	107	13528	3.18349	0.0244957	0.000261026	0.0130207
GOTERM_BP_FAT	GO:0002224~toll-like receptor signaling pathway	8	0.837696	7.66571e-06	BCL10, IRAK1, TLR2, TLR3, TLR4, HSPD1, TLR6, TLR7	834	14	13528	9.26893	0.0263763	0.000278403	0.0140337
GOTERM_BP_FAT	GO:0008284~positive regulation of cell proliferation	50	5.2356	7.73445e-06	EDN3, FGFR4, TNF, OSMR, CSF1, PRRX1, IL13, RPS15A, PAX3, TGFB1, CXCL10, VCAM1, CD47, KRAS, BCL2, IFNG, LHX5, BCL6, SHC1, TCF3, TRAF5, DNAJA3, SPN, CD28, IL2RA, TNFSF4, CD3E, TGFBR2, CDK6, GAS1, CDK4, NTN1, AGER, SUZ12, MAPK1, NRAS, SIRPG, CD86, CCND1, CDKN1B, ADM, EREG, F3, JUN, PDGFRB, MDM2, LAMC1, MCTS1, ICOSLG, F2R	834	414	13528	1.95901	0.0266097	0.000278004	0.0141596
GOTERM_BP_FAT	GO:0006605~protein targeting	32	3.35079	8.12079e-06	ARL6IP1, XPO1, YWHAZ, TNF, LTBP2, TIMM17A, CACNB1, SYNGR1, TGFB1, SLC11A1, CRY2, SRPR, IFNG, PPP3CB, BCL6, NCKIPSD, TRAM1, RBM22, RAN, SIX3, MAPK1, ERBB2IP, JUN, IPO5, YWHAQ, TOMM20, AKAP5, AKAP6, SRP72, KPNA2, KPNA1, F2R	834	215	13528	2.41423	0.0279201	0.00028891	0.0148668
GOTERM_BP_FAT	GO:0002218~activation of innate immune response	9	0.942408	8.21246e-06	BCL10, IRAK1, TLR2, KLRK1, TLR3, TLR4, HSPD1, TLR6, TLR7	834	19	13528	7.68345	0.0282308	0.000289221	0.0150346
GOTERM_BP_FAT	GO:0002758~innate immune response-activating signal transduction	9	0.942408	8.21246e-06	BCL10, IRAK1, TLR2, KLRK1, TLR3, TLR4, HSPD1, TLR6, TLR7	834	19	13528	7.68345	0.0282308	0.000289221	0.0150346
GOTERM_BP_FAT	GO:0051338~regulation of transferase activity	46	4.81675	1.03817e-05	EDN3, CAV1, TNF, HMGCR, PTPLAD1, CSF1, ADCY6, FPR1, TLR3, TLR6, PTEN, TGFB1, MAP3K7, SLC11A1, APP, APOA1, KRAS, PAK2, DGKG, SERINC1, GAB1, CD4, SHC1, PRKACB, THBS1, FRS2, DNAJA3, ADAM9, IRAK1, CDC6, MAP2K1, TGFBR2, TAB1, VAV2, TP73, THY1, PTPN11, CARD10, CCND1, CDKN1B, PRLR, EREG, IKBKG, PRKAR1A, ERN1, F2R	834	372	13528	2.00578	0.0355537	0.000361946	0.0190054
GOTERM_BP_FAT	GO:0009967~positive regulation of signal transduction	39	4.08377	1.21579e-05	CAV1, TNF, LITAF, TBK1, CSF1, PRRX1, TLR3, TLR4, FKBP1A, TLR6, TGFB1, SRC, MAP3K7, ADRB3, TMED7, KRAS, MAP3K3, IFNG, CD4, THBS1, TRAF5, BCL10, BMP2, CD3E, EDA2R, FADD, PIM2, GAS1, MBD2, TAB2, FLNA, TRAT1, PTPN11, UBE2N, NRAS, EREG, F3, CD226, F2R	834	295	13528	2.14442	0.0415086	0.000419661	0.0222567
GOTERM_BP_FAT	GO:0010647~positive regulation of cell communication	42	4.39791	1.2403e-05	CAV1, TNF, LITAF, TBK1, CSF1, PRRX1, TLR3, TLR4, FKBP1A, TLR6, TGFB1, SRC, MAP3K7, ADRB3, TMED7, KRAS, MAP3K3, SLC24A2, IFNG, CD4, THBS1, TRAF5, RPS27A, BCL10, BMP2, CD3E, EDA2R, FADD, PIM2, GAS1, MBD2, TAB2, FLNA, TRAT1, PTPN11, UBE2N, NRAS, EREG, F3, CD226, UBA52, F2R	834	329	13528	2.07072	0.0423277	0.000423926	0.0227055
GOTERM_BP_FAT	GO:0051101~regulation of DNA binding	22	2.30366	1.4056e-05	IRAK1, BCL10, ICAM1, TNF, THRA, MTDH, TNFSF4, TLR2, TLR3, EDA2R, TLR4, TGFB1, FLNA, UBE2N, SUMO1, KRAS, EP300, HNF4A, IRF4, NR2F2, CAMK2A, DNAJA3	834	121	13528	2.9492	0.047832	0.000475749	0.0257312
GOTERM_BP_FAT	GO:0045089~positive regulation of innate immune response	13	1.36126	1.52432e-05	POLR3G, BCL10, IRAK1, EREG, IFNB1, KLRK1, TLR2, TLR3, TLR4, HSPD1, TLR6, CD226, TLR7	834	46	13528	4.58409	0.0517655	0.00051096	0.0279041
GOTERM_BP_FAT	GO:0002274~myeloid leukocyte activation	13	1.36126	1.52432e-05	SLC11A1, YWHAZ, CSF1, TGFBR2, TLR2, TLR3, MYO1F, TLR4, IRF4, TLR6, TLR7, TGFB1, ADAM9	834	46	13528	4.58409	0.0517655	0.00051096	0.0279041
GOTERM_BP_FAT	GO:0002520~immune system development	37	3.87435	1.55743e-05	TNF, CSF1, XRCC6, TRIM10, TGFB1, CBFB, VCAM1, CXCR5, BCL2, PPP3CB, SH2B3, CD4, BCL6, FAS, RUNX1, TCF3, CHUK, SPN, DNAJA3, PIK3R1, CD28, RHOH, MSH6, CD3D, PLEK, CD3E, TAZ, TGFBR2, CDK6, OSTM1, CD164, INHBA, CRKL, CD40LG, IRF1, IRF4, HSPD1	834	276	13528	2.1745	0.0528596	0.000517085	0.0285101
GOTERM_BP_FAT	GO:0006606~protein import into nucleus	18	1.88482	1.59207e-05	RBM22, XPO1, TNF, RAN, SIX3, TGFB1, SLC11A1, MAPK1, CRY2, JUN, IPO5, IFNG, PPP3CB, BCL6, NCKIPSD, KPNA2, KPNA1, F2R	834	86	13528	3.39501	0.054003	0.000523598	0.0291441
GOTERM_BP_FAT	GO:0042127~regulation of cell proliferation	79	8.27225	1.71116e-05	OPRM1, EDN3, OSMR, PRRX1, IL13, PAX3, SKAP2, PTEN, TGFB1, CXCL10, WARS, CD47, IFNG, SHC1, RARB, ITCH, SPN, CDC6, CD3E, CDK6, ESR2, CD164, CDK4, MBD2, RBBP9, SUZ12, MAPK1, TNFRSF9, SIRPG, SSTR2, CCND1, CD86, ADM, EREG, HNF4A, IFNB1, F3, JUN, MDM2, PDGFRB, LAMC1, MCTS1, ICOSLG, FGFR4, CAV1, TNF, CSF1, RPS15A, VCAM1, KRAS, BCL2, LHX5, BCL6, THBS1, TCF3, TRAF5, RUNX3, DNAJA3, CD28, TXNIP, BMP2, IL2RA…	834	787	13528	1.62825	0.0579234	0.000557496	0.0313239
GOTERM_BP_FAT	GO:0045859~regulation of protein kinase activity	43	4.50262	1.74428e-05	EDN3, CAV1, TNF, HMGCR, PTPLAD1, CSF1, ADCY6, FPR1, TLR3, TLR6, PTEN, TGFB1, MAP3K7, SLC11A1, APP, KRAS, PAK2, DGKG, GAB1, CD4, SHC1, PRKACB, THBS1, FRS2, DNAJA3, ADAM9, IRAK1, CDC6, MAP2K1, TGFBR2, TAB1, TP73, THY1, PTPN11, CARD10, CCND1, CDKN1B, PRLR, EREG, IKBKG, PRKAR1A, ERN1, F2R	834	345	13528	2.0217	0.0590109	0.000563024	0.0319301
GOTERM_BP_FAT	GO:0043549~regulation of kinase activity	44	4.60733	1.80734e-05	EDN3, CAV1, TNF, HMGCR, PTPLAD1, CSF1, ADCY6, FPR1, TLR3, TLR6, PTEN, TGFB1, MAP3K7, SLC11A1, APP, KRAS, PAK2, DGKG, GAB1, CD4, SHC1, PRKACB, THBS1, FRS2, DNAJA3, ADAM9, IRAK1, CDC6, MAP2K1, TGFBR2, TAB1, VAV2, TP73, THY1, PTPN11, CARD10, CCND1, CDKN1B, PRLR, EREG, IKBKG, PRKAR1A, ERN1, F2R	834	357	13528	1.99918	0.0610778	0.000578022	0.0330843
GOTERM_BP_FAT	GO:0016044~membrane organization	46	4.81675	1.90208e-05	SNAP29, COPA, OXA1L, CAV1, STX7, SEC24A, AP1G1, GULP1, ATP5B, WASF2, HFE, SNX4, ASGR2, ADRB3, SLC11A1, APP, KRAS, FOLR1, SH3GLB1, FCN2, BCL2, HSPA4, PAFAH1B1, SCARB1, SNAP23, SPAM1, THBS1, SEC24D, HSPA8, SEC23A, STX4, HSP90AA1, TAZ, TGFBR2, CRISP1, COLEC12, PPIF, NRAS, PLSCR1, FNBP1, ARRB2, ARF1, VAMP8, ARCN1, VAMP3, SERP1	834	381	13528	1.9584	0.0641745	0.000602784	0.0348182
GOTERM_BP_FAT	GO:0002822~regulation of adaptive immune response based on somatic recombination of immune receptors built from immunoglobulin superfamily domains	14	1.46597	2.15767e-05	C3, SOCS5, TGFB1, B2M, MAP3K7, SLC11A1, CD86, IFNG, PPP3CB, RARA, BCL6, HSPD1, CD226, SPN	834	55	13528	4.12889	0.0724781	0.000677598	0.0394961
GOTERM_BP_FAT	GO:0051170~nuclear import	18	1.88482	2.1837e-05	RBM22, XPO1, TNF, RAN, SIX3, TGFB1, SLC11A1, MAPK1, CRY2, JUN, IPO5, IFNG, PPP3CB, BCL6, NCKIPSD, KPNA2, KPNA1, F2R	834	88	13528	3.31785	0.0733195	0.000679648	0.0399724
GOTERM_BP_FAT	GO:0022402~cell cycle process	61	6.38743	2.29994e-05	SEPT2, PRC1, BTRC, AURKB, TGFB1, APP, IFNG, PSMD1, PIWIL2, PSMD4, PSMD7, RPS27A, PSMD9, CDC6, CDK1, RAN, CDK6, SKP1, PIM2, CDK4, EML4, PSMA2, INHBA, CCND1, MAD2L1, EREG, ERN1, MDM2, PSME3, KPNA2, UBA52, CEP55, PSMA7, PSMB5, PSMF1, TUBB, NIPBL, BCL2, PSMB2, PKD2, PPP3CB, PAFAH1B1, GFI1, THBS1, CAMK2A, TCF3, MSH6, MAP2K1, CDC20, GAS1, CDC27, TP73, PSMB9, CCNB1, CDKN1B, NOLC1, PSMD11, PSMD10, PSMC1,…	834	565	13528	1.75125	0.0770681	0.000709481	0.0420997
GOTERM_BP_FAT	GO:0010627~regulation of protein kinase cascade	34	3.56021	2.51881e-05	CAV1, TNF, LITAF, TBK1, PTPLAD1, TLR3, TLR4, FKBP1A, TLR6, PTEN, TGFB1, MAP3K7, ADRB3, TMED7, MAP3K3, GRIN2B, GAB1, IFNG, OTUD7B, TRAF5, DNAJA3, RHOH, BCL10, EDA2R, FADD, PIM2, TAB2, TP73, FLNA, UBE2N, HNF4A, F3, TNFAIP3, F2R	834	249	13528	2.21486	0.0840852	0.000770159	0.0461052
GOTERM_BP_FAT	GO:0002819~regulation of adaptive immune response	14	1.46597	2.6536e-05	C3, SOCS5, TGFB1, B2M, MAP3K7, SLC11A1, CD86, IFNG, PPP3CB, RARA, BCL6, HSPD1, CD226, SPN	834	56	13528	4.05516	0.0883802	0.000804305	0.0485719
GOTERM_BP_FAT	GO:0046907~intracellular transport	68	7.12042	2.79066e-05	ARSB, XPO1, COPA, SEC24A, LTBP2, AP1G1, TIMM17A, C16ORF70, WASF2, SYNGR1, TGFB1, APP, CRY2, SRPR, IFNG, NCKIPSD, SEC24D, SEC23A, STX4, HSP90AA1, RAN, SIX3, FLNA, ERGIC2, MAPK1, VAMP8, JUN, IPO5, ARCN1, ZNF384, AKAP5, TOMM20, AKAP6, SRP72, KPNA2, KPNA1, ARL6IP1, YWHAZ, TNF, STX7, CACNB1, SLC11A1, STX12, BCL2, PPP3CB, TMED10, VPS35, PAFAH1B1, BCL6, EXOC5, SNAP23, WIPF1, TRAM1, HSPA8, APBA1, AP2M1, …	834	657	13528	1.67885	0.0927268	0.000838542	0.05108
GOTERM_BP_FAT	GO:0033365~protein localization in organelle	24	2.51309	2.84729e-05	RBM22, XPO1, YWHAZ, TNF, RAN, TIMM17A, SIX3, TGFB1, MAPK1, SLC11A1, CRY2, SRPR, JUN, IPO5, IFNG, PPP3CB, TOMM20, BCL6, SRP72, NCKIPSD, KPNA2, KPNA1, SRGN, F2R	834	146	13528	2.6664	0.0945167	0.000848242	0.0521163
GOTERM_BP_FAT	GO:0001819~positive regulation of cytokine production	18	1.88482	2.96332e-05	POLR3G, BCL10, TNF, CREB1, KLRK1, TLR2, TLR3, TLR4, TLR7, TGFB1, MAP3K7, SLC11A1, EREG, CD40LG, IFNG, RARA, HSPD1, THBS1	834	90	13528	3.24412	0.098173	0.000875316	0.0542396
GOTERM_BP_FAT	GO:0031349~positive regulation of defense response	16	1.67539	3.08363e-05	POLR3G, IRAK1, BCL10, OSMR, C3, TLR2, KLRK1, TLR3, TLR4, CCL5, TLR6, TLR7, EREG, IFNB1, HSPD1, CD226	834	73	13528	3.55521	0.101948	0.000903186	0.056441
GOTERM_BP_FAT	GO:0006796~phosphate metabolic process	92	9.63351	3.26723e-05	ATP5E, STK38, TBK1, ATP5B, CASK, AURKB, PTEN, TGFB1, MAP3K7, APP, PAK2, PAK3, AAK1, GAB1, IFNG, PIK3CA, SHC1, PRKACB, FRS2, MAP2K7, CHUK, ADAM9, PTPRJ, CDK1, TYRO3, IRAK1, TWF1, TRPM6, STK25, LIMK1, PTPRN2, TAZ, PKN2, CDK6, PTPRT, PIM2, CDK4, PRKCE, CDKL2, PRKCB, MAPK1, CCND1, BAZ1B, MTMR10, ERN1, MAPK9, PDGFRB, MAPK8, TXK, MAP3K12, UGP2, KALRN, FGFR4, ALPI, TNF, ENPP2, PTPLAD1, MAPKAPK5, FPR1, S…	834	973	13528	1.53371	0.10768	0.000948966	0.0598006
GOTERM_BP_FAT	GO:0006793~phosphorus metabolic process	92	9.63351	3.26723e-05	ATP5E, STK38, TBK1, ATP5B, CASK, AURKB, PTEN, TGFB1, MAP3K7, APP, PAK2, PAK3, AAK1, GAB1, IFNG, PIK3CA, SHC1, PRKACB, FRS2, MAP2K7, CHUK, ADAM9, PTPRJ, CDK1, TYRO3, IRAK1, TWF1, TRPM6, STK25, LIMK1, PTPRN2, TAZ, PKN2, CDK6, PTPRT, PIM2, CDK4, PRKCE, CDKL2, PRKCB, MAPK1, CCND1, BAZ1B, MTMR10, ERN1, MAPK9, PDGFRB, MAPK8, TXK, MAP3K12, UGP2, KALRN, FGFR4, ALPI, TNF, ENPP2, PTPLAD1, MAPKAPK5, FPR1, S…	834	973	13528	1.53371	0.10768	0.000948966	0.0598006
GOTERM_BP_FAT	GO:0007049~cell cycle	77	8.06283	3.31896e-05	E2F2, SEPT4, SEPT2, PRC1, BTRC, AURKB, TGFB1, APP, MCM7, IFNG, PSMD1, PIWIL2, PSMD4, PSMD7, RPS27A, PSMD9, CDC6, CDK1, RAN, PDPN, CDK6, PIM2, SKP1, CDK4, MCM3, EML4, PSMA2, MAPK1, INHBA, CCND1, EP300, MAD2L1, EREG, ERN1, MDM2, PSME3, SEPT6, KPNA2, MCTS1, UBA52, CEP55, PSMA7, PSMB5, PSMF1, TUBB, NIPBL, BCL2, PSMB2, PKD2, PPP3CB, PAFAH1B1, GFI1, THBS1, TCF3, CAMK2A, TXNIP, MSH6, PARD6B, MAP2K1, CDC…	834	776	13528	1.60952	0.109288	0.000956023	0.0607472
GOTERM_BP_FAT	GO:0042035~regulation of cytokine biosynthetic process	16	1.67539	3.65089e-05	BCL10, TNF, CD3E, TLR3, TLR4, TLR6, TLR7, INHBA, CD86, EREG, IFNG, IRF1, CD4, IRF4, SPN, CD28	834	74	13528	3.50716	0.119538	0.00104297	0.0668207
GOTERM_BP_FAT	GO:0002221~pattern recognition receptor signaling pathway	8	0.837696	3.68819e-05	BCL10, IRAK1, TLR2, TLR3, TLR4, HSPD1, TLR6, TLR7	834	17	13528	7.63323	0.120683	0.00104506	0.0675031
GOTERM_BP_FAT	GO:0006357~regulation of transcription from RNA polymerase II promoter	73	7.64398	3.7536e-05	MEF2C, HMX1, THRA, FOXK2, NR6A1, XRCC6, CASK, CBX2, PAX3, MED21, TGFB1, CBFB, FOS, HOXC8, APP, SPIB, RARB, LRRFIP1, NR2F2, TWIST1, TBL1XR1, AR, RXRB, SIX3, ESR2, MED13, MBD2, SUZ12, IFNAR2, INHBA, EP300, HNF4A, MED17, JUN, TFAP2B, MDM2, CAND1, MTDH, TNF, TFAP4, LITAF, CRTC1, ONECUT2, FHL2, ZNF174, PFN1, SLC11A1, HAND1, TEF, BCL6, GFI1, RUNX1, TCF4, NFATC3, TCF3, SIM2, ZBTB7B, BMP2, IKZF2, MAP2K1,…	834	727	13528	1.62876	0.122686	0.00105501	0.0687
GOTERM_BP_FAT	GO:0030097~hemopoiesis	32	3.35079	5.22066e-05	TNF, CSF1, TRIM10, TGFB1, CBFB, VCAM1, BCL2, PPP3CB, SH2B3, CD4, BCL6, FAS, RUNX1, TCF3, CHUK, DNAJA3, SPN, PIK3R1, CD28, RHOH, CD3D, PLEK, CD3E, TGFBR2, TAZ, CDK6, OSTM1, CD164, INHBA, CD40LG, IRF1, IRF4	834	236	13528	2.19941	0.16644	0.00145533	0.0955384
GOTERM_BP_FAT	GO:0034504~protein localization in nucleus	18	1.88482	5.29555e-05	RBM22, XPO1, TNF, RAN, SIX3, TGFB1, SLC11A1, MAPK1, CRY2, JUN, IPO5, IFNG, PPP3CB, BCL6, NCKIPSD, KPNA2, KPNA1, F2R	834	94	13528	3.10608	0.168614	0.00146449	0.0969083
GOTERM_BP_FAT	GO:0051091~positive regulation of transcription factor activity	14	1.46597	5.77075e-05	IRAK1, BCL10, ICAM1, MTDH, TNF, TLR2, TLR3, EDA2R, TLR4, TGFB1, UBE2N, EP300, KRAS, CAMK2A	834	60	13528	3.78481	0.182277	0.00158325	0.1056
GOTERM_BP_FAT	GO:0007179~transforming growth factor beta receptor signaling pathway	14	1.46597	5.77075e-05	LTBP2, SMAD6, CREB1, KLF10, COL3A1, TGFBR2, TAB1, TGFB1, MAP3K7, FOS, ARRB2, JUN, COL1A2, ADAM9	834	60	13528	3.78481	0.182277	0.00158325	0.1056
GOTERM_BP_FAT	GO:0048534~hemopoietic or lymphoid organ development	34	3.56021	6.03628e-05	TNF, CSF1, TRIM10, TGFB1, CBFB, VCAM1, CXCR5, BCL2, PPP3CB, SH2B3, CD4, BCL6, FAS, RUNX1, TCF3, CHUK, SPN, DNAJA3, PIK3R1, CD28, RHOH, CD3D, PLEK, CD3E, TAZ, TGFBR2, CDK6, OSTM1, CD164, INHBA, CRKL, CD40LG, IRF1, IRF4	834	260	13528	2.12116	0.189814	0.00164311	0.110457
GOTERM_BP_FAT	GO:0008104~protein localization	84	8.79581	6.05e-05	COPA, XPO1, OXA1L, SEC24A, LTBP2, AP1G1, TIMM17A, C16ORF70, VPS53, AURKB, PDIA4, SYNGR1, CANX, TGFB1, CXCL10, KIF13A, CRY2, SRPR, IFNG, NCKIPSD, SEC24D, SCAMP5, SEC23A, STX4, RAN, SIX3, G3BP2, GRIN2A, FLNA, PRKCB, MAPK1, CD40LG, CLIC5, JUN, ARCN1, IPO5, AKAP5, TOMM20, AKAP6, SRP72, COL1A1, KPNA2, KPNA1, SERP1, SNAP29, ARL6IP1, ATG10, CAV1, YWHAZ, TNF, STX7, RAB3D, CACNB1, SNX4, SLC11A1, EZR, STX1…	834	882	13528	1.54482	0.190201	0.00163409	0.110707
GOTERM_BP_FAT	GO:0052552~modulation by organism of immune response of other organism during symbiotic interaction	5	0.52356	6.78951e-05	TLR2, TLR3, TLR4, TLR6, TLR7	834	5	13528	16.2206	0.210818	0.00181956	0.124232
GOTERM_BP_FAT	GO:0052305~positive regulation by organism of innate immunity in other organism during symbiotic interaction	5	0.52356	6.78951e-05	TLR2, TLR3, TLR4, TLR6, TLR7	834	5	13528	16.2206	0.210818	0.00181956	0.124232
GOTERM_BP_FAT	GO:0052167~modulation by symbiont of host innate immunity	5	0.52356	6.78951e-05	TLR2, TLR3, TLR4, TLR6, TLR7	834	5	13528	16.2206	0.210818	0.00181956	0.124232
GOTERM_BP_FAT	GO:0002282~microglial cell activation during immune response	5	0.52356	6.78951e-05	TLR2, TLR3, TLR4, TLR6, TLR7	834	5	13528	16.2206	0.210818	0.00181956	0.124232
GOTERM_BP_FAT	GO:0052306~modulation by organism of innate immunity in other organism during symbiotic interaction	5	0.52356	6.78951e-05	TLR2, TLR3, TLR4, TLR6, TLR7	834	5	13528	16.2206	0.210818	0.00181956	0.124232
GOTERM_BP_FAT	GO:0052553~modulation by symbiont of host immune response	5	0.52356	6.78951e-05	TLR2, TLR3, TLR4, TLR6, TLR7	834	5	13528	16.2206	0.210818	0.00181956	0.124232
GOTERM_BP_FAT	GO:0052556~positive regulation by symbiont of host immune response	5	0.52356	6.78951e-05	TLR2, TLR3, TLR4, TLR6, TLR7	834	5	13528	16.2206	0.210818	0.00181956	0.124232
GOTERM_BP_FAT	GO:0052555~positive regulation by organism of immune response of other organism during symbiotic interaction	5	0.52356	6.78951e-05	TLR2, TLR3, TLR4, TLR6, TLR7	834	5	13528	16.2206	0.210818	0.00181956	0.124232
GOTERM_BP_FAT	GO:0052166~positive regulation by symbiont of host innate immunity	5	0.52356	6.78951e-05	TLR2, TLR3, TLR4, TLR6, TLR7	834	5	13528	16.2206	0.210818	0.00181956	0.124232
GOTERM_BP_FAT	GO:0001944~vasculature development	33	3.4555	7.12882e-05	RTN4, CAV1, ATP5B, COL3A1, WASF2, PRRX1, ELK3, PTEN, MMP2, MAP3K7, PTK2, HAND1, CTGF, QKI, NR2F2, THBS1, PLXND1, PPAP2B, CYR61, RECK, PTPRJ, PDPN, TGFBR2, COL15A1, THY1, CRKL, EREG, JUN, COL1A2, AMOT, COL1A1, RBPJ, PLAU	834	251	13528	2.13259	0.220101	0.00189584	0.130436
GOTERM_BP_FAT	GO:0045184~establishment of protein localization	75	7.8534	7.4785e-05	COPA, XPO1, SEC24A, LTBP2, AP1G1, TIMM17A, C16ORF70, VPS53, PDIA4, SYNGR1, CANX, TGFB1, CXCL10, KIF13A, CRY2, SRPR, IFNG, NCKIPSD, SEC24D, SCAMP5, SEC23A, STX4, RAN, SIX3, FLNA, PRKCB, MAPK1, CD40LG, JUN, ARCN1, IPO5, AKAP5, TOMM20, AKAP6, SRP72, COL1A1, KPNA2, KPNA1, SERP1, SNAP29, ARL6IP1, ATG10, YWHAZ, TNF, STX7, RAB3D, CACNB1, SNX4, SLC11A1, STX12, PPP3CB, TMED10, VPS35, BCL6, EXOC5, SNAP23, …	834	769	13528	1.58199	0.229554	0.00197369	0.13683
GOTERM_BP_FAT	GO:0043388~positive regulation of DNA binding	15	1.57068	7.69973e-05	IRAK1, BCL10, ICAM1, TNF, MTDH, TLR2, TLR3, EDA2R, TLR4, TGFB1, UBE2N, EP300, KRAS, IRF4, CAMK2A	834	70	13528	3.47585	0.235474	0.00201676	0.140875
GOTERM_BP_FAT	GO:0009628~response to abiotic stimulus	43	4.50262	7.95644e-05	ARSB, MICB, CAV1, TNF, HMGCR, TRPV2, XRCC6, COL3A1, TLR3, TIMP3, TGFB1, ADRB3, FOS, APP, KRAS, GRIN2B, BCL2, PKD2, HSPA4, GFI1, THBS1, FEN1, EIF2B5, GNAT1, TXNIP, MSH6, BMP2, TRPC3, SOCS3, MAP1B, TGFBR2, GRIN2A, MBD4, SNAI2, NRAS, CCND1, HSPB6, DUSP1, ADM, JUN, MAPK8, COL1A1, ICOSLG	834	368	13528	1.89534	0.242288	0.0020684	0.145569
GOTERM_BP_FAT	GO:0043123~positive regulation of I-kappaB kinase/NF-kappaB cascade	18	1.88482	7.98725e-05	BCL10, TNF, LITAF, TBK1, TLR3, FKBP1A, FADD, TLR4, PIM2, TLR6, TAB2, FLNA, UBE2N, MAP3K7, TMED7, MAP3K3, TRAF5, F2R	834	97	13528	3.01001	0.243102	0.00206103	0.146132
GOTERM_BP_FAT	GO:0052173~response to defenses of other organism during symbiotic interaction	6	0.628272	8.94858e-05	TLR2, TLR3, TLR4, TLR6, TLR7, TGFB1	834	9	13528	10.8137	0.268056	0.00229186	0.163707
GOTERM_BP_FAT	GO:0075136~response to host	6	0.628272	8.94858e-05	TLR2, TLR3, TLR4, TLR6, TLR7, TGFB1	834	9	13528	10.8137	0.268056	0.00229186	0.163707
GOTERM_BP_FAT	GO:0052200~response to host defenses	6	0.628272	8.94858e-05	TLR2, TLR3, TLR4, TLR6, TLR7, TGFB1	834	9	13528	10.8137	0.268056	0.00229186	0.163707
GOTERM_BP_FAT	GO:0002429~immune response-activating cell surface receptor signaling pathway	11	1.15183	9.18209e-05	MAP3K7, UBE2N, BCL10, MAPK1, MICB, CD19, CD3E, IKBKG, TLR2, KLRK1, THY1	834	39	13528	4.57505	0.273992	0.00233446	0.167975
GOTERM_BP_FAT	GO:0015031~protein transport	74	7.74869	9.55943e-05	COPA, XPO1, SEC24A, LTBP2, AP1G1, TIMM17A, C16ORF70, VPS53, PDIA4, SYNGR1, CANX, TGFB1, CXCL10, KIF13A, CRY2, SRPR, IFNG, NCKIPSD, SEC24D, SCAMP5, SEC23A, STX4, RAN, SIX3, PRKCB, MAPK1, CD40LG, JUN, ARCN1, IPO5, AKAP5, TOMM20, AKAP6, SRP72, COL1A1, KPNA2, KPNA1, SERP1, SNAP29, ARL6IP1, ATG10, YWHAZ, TNF, STX7, RAB3D, CACNB1, SNX4, SLC11A1, STX12, PPP3CB, TMED10, VPS35, BCL6, EXOC5, SNAP23, TRAM1,…	834	762	13528	1.57523	0.283483	0.00241269	0.174873
GOTERM_BP_FAT	GO:0001568~blood vessel development	32	3.35079	0.000106029	RTN4, CAV1, ATP5B, COL3A1, WASF2, PRRX1, ELK3, PTEN, MMP2, MAP3K7, PTK2, HAND1, CTGF, QKI, NR2F2, THBS1, PLXND1, PPAP2B, CYR61, RECK, PTPRJ, TGFBR2, COL15A1, THY1, CRKL, EREG, JUN, COL1A2, AMOT, COL1A1, RBPJ, PLAU	834	245	13528	2.11861	0.309088	0.00265649	0.193944
GOTERM_BP_FAT	GO:0012501~programmed cell death	62	6.49215	0.000118243	RTN4, MEF2C, E2F2, SGPP1, PAX3, PTEN, APP, PAK2, IFNG, FAS, RPS27A, TWIST1, BCL10, ARHGEF6, FADD, PIM2, EP300, IFNB1, F3, JUN, ERN1, MFSD10, PSME3, MAPK8, TNFAIP3, UBA52, FAIM2, KALRN, TRAF1, TNFRSF21, TNF, LITAF, GULP1, C6, PPP3R1, GREM1, PEA15, KRAS, SH3GLB1, BCL2, DAD1, THBS1, TRAF5, DNAJA3, SRGN, IL2RA, PDCD10, TMBIM6, GAS1, VAV2, NTN1, TP73, FXR1, VDAC1, SEMA6A, NRAS, CASP10, CDKN1B, VCP, HS…	834	611	13528	1.64596	0.3379	0.00294095	0.216263
GOTERM_BP_FAT	GO:0009612~response to mechanical stimulus	13	1.36126	0.000123804	TXNIP, CAV1, BMP2, TNF, TGFBR2, MAP1B, TIMP3, FOS, GRIN2B, JUN, PKD2, COL1A1, GFI1	834	56	13528	3.7655	0.350615	0.00305723	0.226421
GOTERM_BP_FAT	GO:0048545~response to steroid hormone stimulus	27	2.82723	0.000124371	ARSB, CAV1, TNF, CCL5, PTEN, TIMP3, TGFB1, SRC, FOS, KRAS, BCL2, RARA, FAS, THBS1, ADAM9, TXNIP, MAP2K1, SOCS3, TGFBR2, MAP1B, ESR2, MAPK1, CCND1, EP300, DUSP1, ADM, COL1A1	834	192	13528	2.28103	0.351899	0.00304963	0.227458
GOTERM_BP_FAT	GO:0065003~macromolecular complex assembly	66	6.91099	0.000132341	E2F2, XPO1, OXA1L, CAPZA2, SKAP2, TGFB1, APOA1, HIST1H2BN, MAZ, PAK2, RTF1, FAS, IRAK1, BCL10, STX4, HSP90AA1, SCUBE3, CD3E, TAZ, MATN1, GTF2H3, FADD, COLEC12, MED13, MBNL1, MBD2, FLNA, CARD10, PTRF, VAMP8, MED17, RRM2, IPO5, MDM2, VAMP3, LAMC1, PRNP, TRAF1, CAV1, POLR2E, FKBP4, HFE, FKBP1A, KCNA5, LLGL1, SRC, TSPYL1, TUBB, PTK2, LPXN, HSPA4, GEMIN8, WIPF1, ASF1A, APBA1, PARD6B, IL2RB, TSR1, MAP2…	834	665	13528	1.60987	0.369665	0.00322209	0.242017
GOTERM_BP_FAT	GO:0008219~cell death	70	7.32984	0.000143269	RTN4, MEF2C, E2F2, MICB, SGPP1, PAX3, PTEN, TGFB1, APP, PAK2, IFNG, FAS, RPS27A, TWIST1, BCL10, AR, ARHGEF6, LYZ, FADD, PIM2, C8A, EP300, IFNB1, F3, JUN, ERN1, MFSD10, MAPK8, PSME3, TNFAIP3, UBA52, FAIM2, KALRN, TRAF1, FUS, TNFRSF21, TNF, LITAF, GULP1, C6, PPP3R1, MMD, GREM1, PEA15, KRAS, SH3GLB1, BCL2, TMEM123, DAD1, THBS1, TRAF5, DNAJA3, SRGN, IL2RA, PDCD10, TMBIM6, GAS1, VAV2, NTN1, TP73, FXR1…	834	719	13528	1.5792	0.393235	0.00346353	0.261976
GOTERM_BP_FAT	GO:0017038~protein import	21	2.19895	0.000144795	RBM22, XPO1, YWHAZ, TNF, RAN, TIMM17A, SIX3, TGFB1, MAPK1, SLC11A1, CRY2, JUN, IPO5, IFNG, TOMM20, PPP3CB, BCL6, NCKIPSD, KPNA2, KPNA1, F2R	834	131	13528	2.60025	0.396457	0.00347627	0.264764
GOTERM_BP_FAT	GO:0043066~negative regulation of apoptosis	41	4.29319	0.000145032	MEF2C, YWHAZ, TNF, PTEN, MAP3K7, PEA15, KRAS, SH3GLB1, BCL2, DAD1, PIK3CA, GLO1, BCL6, FAS, THBS1, RPS27A, DNAJA3, BCL10, IRAK1, CDK1, IL2RB, SOCS3, TMBIM6, SMAD6, PIM2, ESR2, ANXA5, TP73, NRAS, HSP90B1, PRLR, CD40LG, F3, MAPK8, HSPD1, TNFAIP3, PRNP, APBB2, FAIM2, UBA52, F2R	834	354	13528	1.87866	0.396956	0.00345815	0.265197
GOTERM_BP_FAT	GO:0002683~negative regulation of immune system process	16	1.67539	0.000145037	MICB, IL2RA, COL3A1, CTLA4, SERPING1, SOCS5, GREM1, TGFB1, THY1, INHBA, PPP3CB, BCL6, FAS, ITCH, THBS1, SPN	834	83	13528	3.12687	0.396965	0.00343477	0.265205
GOTERM_BP_FAT	GO:0051173~positive regulation of nitrogen compound metabolic process	64	6.70157	0.000166535	HSP90AB1, MEF2C, THRA, XRCC6, CASK, PAX3, MED21, CBFB, TGFB1, FOS, APP, IFNG, SHC1, RARB, NR2F2, RPS27A, PSMD9, ICAM1, TBL1XR1, IRAK1, BCL10, AR, HSP90AA1, RAN, RXRB, SIX3, MED13, ESR2, UBE2N, MAPK1, INHBA, CD86, EP300, HNF4A, EREG, MED17, JUN, TFAP2B, CAND1, UBA52, TNF, CRTC1, ONECUT2, KLRK1, FHL2, SLC11A1, HAND1, RUNX1, TCF4, NFATC3, ASF1A, TCF3, ZBTB7B, BMP2, IKZF2, MAP2K1, CREB1, AFF1, TP73, …	834	644	13528	1.61199	0.440524	0.00391633	0.304458
GOTERM_BP_FAT	GO:0030098~lymphocyte differentiation	18	1.88482	0.000171664	CD3D, CD3E, CBFB, TGFB1, VCAM1, CD40LG, BCL2, IRF1, PPP3CB, BCL6, CD4, FAS, TCF3, DNAJA3, PIK3R1, SPN, CD28, RHOH	834	103	13528	2.83467	0.450444	0.00400969	0.313822
GOTERM_BP_FAT	GO:0007178~transmembrane receptor protein serine/threonine kinase signaling pathway	18	1.88482	0.000171664	IRAK1, BMP2, LTBP2, KLF10, CREB1, SMAD6, COL3A1, TGFBR2, FKBP1A, TAB1, TGFB1, MAP3K7, FOS, UBE2D3, ARRB2, JUN, COL1A2, ADAM9	834	103	13528	2.83467	0.450444	0.00400969	0.313822
GOTERM_BP_FAT	GO:0010628~positive regulation of gene expression	59	6.17801	0.000174636	MEF2C, THRA, XRCC6, CASK, PAX3, MED21, CBFB, TGFB1, FOS, APP, IFNG, RARB, NR2F2, RPS27A, PSMD9, BCL10, IRAK1, TBL1XR1, AR, RAN, RXRB, SIX3, MED13, ESR2, MAPK1, INHBA, CD86, EP300, HNF4A, MED17, JUN, TFAP2B, MAPK9, CAND1, UBA52, TNF, CSF1, CRTC1, ONECUT2, FHL2, SLC11A1, HAND1, RUNX1, TCF4, NFATC3, ASF1A, TCF3, ZBTB7B, IL2RB, BMP2, IKZF2, CREB1, AFF1, TP73, ILF2, IRF1, JAK3, IRF4, F2R	834	581	13528	1.64719	0.456111	0.00405183	0.319247
GOTERM_BP_FAT	GO:0016265~death	70	7.32984	0.000179045	RTN4, MEF2C, E2F2, MICB, SGPP1, PAX3, PTEN, TGFB1, APP, PAK2, IFNG, FAS, RPS27A, TWIST1, BCL10, AR, ARHGEF6, LYZ, FADD, PIM2, C8A, EP300, IFNB1, F3, JUN, ERN1, MFSD10, MAPK8, PSME3, TNFAIP3, UBA52, FAIM2, KALRN, TRAF1, FUS, TNFRSF21, TNF, LITAF, GULP1, C6, PPP3R1, MMD, GREM1, PEA15, KRAS, SH3GLB1, BCL2, TMEM123, DAD1, THBS1, TRAF5, DNAJA3, SRGN, IL2RA, PDCD10, TMBIM6, GAS1, VAV2, NTN1, TP73, FXR1…	834	724	13528	1.56829	0.46441	0.00412647	0.327294
GOTERM_BP_FAT	GO:0002768~immune response-regulating cell surface receptor signaling pathway	11	1.15183	0.000179611	MAP3K7, UBE2N, BCL10, MAPK1, MICB, CD19, CD3E, IKBKG, TLR2, KLRK1, THY1	834	42	13528	4.24826	0.465465	0.0041123	0.328327
GOTERM_BP_FAT	GO:0051254~positive regulation of RNA metabolic process	51	5.34031	0.000185877	MEF2C, THRA, XRCC6, CASK, PAX3, MED21, CBFB, TGFB1, FOS, APP, IFNG, RARB, NR2F2, BCL10, TBL1XR1, AR, RAN, RXRB, SIX3, MED13, ESR2, INHBA, EP300, HNF4A, MED17, JUN, TFAP2B, CAND1, TNF, CRTC1, ONECUT2, FHL2, SLC11A1, HAND1, RUNX1, TCF4, ASF1A, TCF3, NFATC3, ZBTB7B, BMP2, IKZF2, MAP2K1, CREB1, AFF1, TP73, ILF2, IRF1, JAK3, IRF4, F2R	834	481	13528	1.71986	0.477021	0.00422772	0.339763
GOTERM_BP_FAT	GO:0016477~cell migration	34	3.56021	0.000191477	EDN3, TNF, HMGCR, ATP5B, WASF2, ASTN1, PAX3, CCL5, PTEN, TGFB1, SRC, VCAM1, PTK2, APOA1, CTGF, IFNG, SCARB1, PAFAH1B1, MSN, NR2F2, THBS1, SELPLG, PPAP2B, TWIST1, ICAM1, ESR2, VAV2, NTN1, ITGA5, AMOT, PDGFRB, LAMC1, APBB2, PLAU	834	276	13528	1.99819	0.487136	0.00432662	0.349982
GOTERM_BP_FAT	GO:0052572~response to host immune response	5	0.52356	0.000193718	TLR2, TLR3, TLR4, TLR6, TLR7	834	6	13528	13.5172	0.491128	0.00434896	0.354071
GOTERM_BP_FAT	GO:0052255~modulation by organism of defense response of other organism during symbiotic interaction	5	0.52356	0.000193718	TLR2, TLR3, TLR4, TLR6, TLR7	834	6	13528	13.5172	0.491128	0.00434896	0.354071
GOTERM_BP_FAT	GO:0052564~response to immune response of other organism during symbiotic interaction	5	0.52356	0.000193718	TLR2, TLR3, TLR4, TLR6, TLR7	834	6	13528	13.5172	0.491128	0.00434896	0.354071
GOTERM_BP_FAT	GO:0052031~modulation by symbiont of host defense response	5	0.52356	0.000193718	TLR2, TLR3, TLR4, TLR6, TLR7	834	6	13528	13.5172	0.491128	0.00434896	0.354071
GOTERM_BP_FAT	GO:0052509~positive regulation by symbiont of host defense response	5	0.52356	0.000193718	TLR2, TLR3, TLR4, TLR6, TLR7	834	6	13528	13.5172	0.491128	0.00434896	0.354071
GOTERM_BP_FAT	GO:0052510~positive regulation by organism of defense response of other organism during symbiotic interaction	5	0.52356	0.000193718	TLR2, TLR3, TLR4, TLR6, TLR7	834	6	13528	13.5172	0.491128	0.00434896	0.354071
GOTERM_BP_FAT	GO:0043069~negative regulation of programmed cell death	41	4.29319	0.000195623	MEF2C, YWHAZ, TNF, PTEN, MAP3K7, PEA15, KRAS, SH3GLB1, BCL2, DAD1, PIK3CA, GLO1, BCL6, FAS, THBS1, RPS27A, DNAJA3, BCL10, IRAK1, CDK1, IL2RB, SOCS3, TMBIM6, SMAD6, PIM2, ESR2, ANXA5, TP73, NRAS, HSP90B1, PRLR, CD40LG, F3, MAPK8, HSPD1, TNFAIP3, PRNP, APBB2, FAIM2, UBA52, F2R	834	359	13528	1.85249	0.494499	0.00436356	0.357548
GOTERM_BP_FAT	GO:0002252~immune effector process	21	2.19895	0.000198272	MSH6, ICAM1, BCL10, YWHAZ, C3, C6, SAMHD1, MYO1F, SERPING1, TLR7, C8A, SLC11A1, TUBB, CD40LG, FCN2, CD46, BCL2, FAS, HSPD1, CFHR5, HLA-DRA	834	134	13528	2.54204	0.499147	0.00439441	0.362381
GOTERM_BP_FAT	GO:0007159~leukocyte adhesion	9	0.942408	0.000205559	VCAM1, ICAM1, ITGAL, EZR, TNF, CD40LG, ITGA5, MSN, SELPLG	834	28	13528	5.21377	0.511715	0.00452679	0.375675
GOTERM_BP_FAT	GO:0060548~negative regulation of cell death	41	4.29319	0.000207169	MEF2C, YWHAZ, TNF, PTEN, MAP3K7, PEA15, KRAS, SH3GLB1, BCL2, DAD1, PIK3CA, GLO1, BCL6, FAS, THBS1, RPS27A, DNAJA3, BCL10, IRAK1, CDK1, IL2RB, SOCS3, TMBIM6, SMAD6, PIM2, ESR2, ANXA5, TP73, NRAS, HSP90B1, PRLR, CD40LG, F3, MAPK8, HSPD1, TNFAIP3, PRNP, APBB2, FAIM2, UBA52, F2R	834	360	13528	1.84735	0.51445	0.00453354	0.378612
GOTERM_BP_FAT	GO:0002443~leukocyte mediated immunity	16	1.67539	0.000218573	MSH6, BCL10, ICAM1, YWHAZ, C3, C6, MYO1F, SERPING1, C8A, SLC11A1, TUBB, CD40LG, CD46, FAS, HSPD1, HLA-DRA	834	86	13528	3.01779	0.533383	0.00475272	0.399415
GOTERM_BP_FAT	GO:0008285~negative regulation of cell proliferation	41	4.29319	0.000220555	OPRM1, CAV1, TNF, SKAP2, PTEN, TGFB1, WARS, BCL2, IFNG, BCL6, ITCH, RARB, THBS1, RUNX3, SPN, DNAJA3, CDC6, BMP2, IL2RA, KLF10, PHB, TGFBR2, S100A11, CTLA4, CDK6, GAS1, ESR2, CD164, TNFRSF9, SIRPG, SSTR2, LEPRE1, CDKN1B, ADM, HNF4A, EREG, IFNB1, JUN, GDF11, TOB2, F2R	834	361	13528	1.84223	0.536598	0.004766	0.40303
GOTERM_BP_FAT	GO:0007162~negative regulation of cell adhesion	11	1.15183	0.000221288	MAP2K1, ATP5B, MYO1F, BCL6, COL1A1, CD164, THBS1, PTEN, SPN, TGFB1, PIK3R1	834	43	13528	4.14946	0.537782	0.00475236	0.404368
GOTERM_BP_FAT	GO:0002460~adaptive immune response based on somatic recombination of immune receptors built from immunoglobulin superfamily domains	15	1.57068	0.000224091	BCL10, ICAM1, MSH6, C3, C6, SERPING1, TLR4, TLR6, C8A, SLC11A1, CD40LG, CD46, FAS, HSPD1, HLA-DRA	834	77	13528	3.15986	0.542278	0.00478297	0.409479
GOTERM_BP_FAT	GO:0002250~adaptive immune response	15	1.57068	0.000224091	BCL10, ICAM1, MSH6, C3, C6, SERPING1, TLR4, TLR6, C8A, SLC11A1, CD40LG, CD46, FAS, HSPD1, HLA-DRA	834	77	13528	3.15986	0.542278	0.00478297	0.409479
GOTERM_BP_FAT	GO:0051240~positive regulation of multicellular organismal process	31	3.24607	0.00022712	EDN3, CAV1, TNF, CSF1, KLRK1, TLR2, TLR3, TLR4, CCL5, TLR7, TGFB1, MAP3K7, ADRB3, SLC11A1, SLC24A2, BCL2, IFNG, RARA, THBS1, RPS27A, POLR3G, BCL10, BMP2, CREB1, EREG, ADM, CD40LG, F3, HSPD1, UBA52, F2R	834	244	13528	2.06082	0.547088	0.00481797	0.415002
GOTERM_BP_FAT	GO:0016192~vesicle-mediated transport	58	6.0733	0.000249089	COPA, SEC24A, AP1G1, ATP5B, WASF2, C16ORF70, ASGR2, APP, ANK1, SEC24D, SCAMP5, SEC23A, STX4, COLEC12, FLNA, ERGIC2, ARRB2, VAMP8, ARCN1, VAMP3, KALRN, SNAP29, YWHAZ, CAV1, STX7, RAB3D, CNIH, GULP1, HFE, SNX4, CCL5, PEX5L, LLGL1, SRC, ADRB3, SLC11A1, KRAS, STX12, FOLR1, FCN2, TMED10, VPS35, SCARB1, EXOC5, SNAP23, THBS1, HSPA8, AP2M1, PLEK, TGFBR2, MYO1F, NRAS, FNBP1, ARF1, VCP, MCFD2, YIPF5, GGA3	834	576	13528	1.63333	0.580496	0.00525091	0.45506
GOTERM_BP_FAT	GO:0002366~leukocyte activation during immune response	10	1.04712	0.000253666	ICAM1, SLC11A1, ITGAL, YWHAZ, TLR2, TLR3, MYO1F, TLR4, TLR6, TLR7	834	36	13528	4.50573	0.587139	0.00531501	0.463402
GOTERM_BP_FAT	GO:0002263~cell activation during immune response	10	1.04712	0.000253666	ICAM1, SLC11A1, ITGAL, YWHAZ, TLR2, TLR3, MYO1F, TLR4, TLR6, TLR7	834	36	13528	4.50573	0.587139	0.00531501	0.463402
GOTERM_BP_FAT	GO:0006915~apoptosis	60	6.28272	0.000254042	RTN4, MEF2C, E2F2, SGPP1, PAX3, PTEN, APP, PAK2, IFNG, FAS, RPS27A, TWIST1, BCL10, ARHGEF6, FADD, PIM2, EP300, IFNB1, JUN, F3, ERN1, MFSD10, PSME3, MAPK8, TNFAIP3, UBA52, FAIM2, KALRN, TRAF1, TNFRSF21, TNF, LITAF, GULP1, C6, PPP3R1, GREM1, PEA15, KRAS, SH3GLB1, BCL2, DAD1, THBS1, TRAF5, DNAJA3, SRGN, IL2RA, PDCD10, TMBIM6, VAV2, NTN1, TP73, FXR1, VDAC1, SEMA6A, NRAS, CASP10, VCP, HSPD1, DRAM1, F2R	834	602	13528	1.61667	0.587681	0.00529109	0.464088
GOTERM_BP_FAT	GO:0040008~regulation of growth	39	4.08377	0.000279166	RTN4, MORF4L1, LGMN, CSF1, GREM1, TGFB1, ADRB3, APP, PTK2, PAK2, CTGF, BCL2, IFNG, PIK3CA, BCL6, SHC1, ITCH, RPS27A, CRIM1, CYR61, LIMK1, SOCS3, CREB1, MAP1B, TGFBR2, SOCS7, SOCS5, ESR2, NTN1, TP73, PTPN11, NTRK3, INHBA, EP300, CDKN1B, HNF4A, APBB2, MCTS1, UBA52	834	341	13528	1.85514	0.622275	0.00577841	0.509874
GOTERM_BP_FAT	GO:0045893~positive regulation of transcription, DNA-dependent	50	5.2356	0.000284485	MEF2C, THRA, XRCC6, CASK, PAX3, MED21, TGFB1, CBFB, FOS, APP, IFNG, RARB, NR2F2, TBL1XR1, BCL10, AR, RAN, RXRB, SIX3, ESR2, MED13, INHBA, EP300, HNF4A, MED17, JUN, TFAP2B, CAND1, TNF, CRTC1, ONECUT2, FHL2, SLC11A1, HAND1, TCF4, RUNX1, TCF3, ASF1A, NFATC3, ZBTB7B, BMP2, IKZF2, CREB1, AFF1, TP73, ILF2, IRF1, JAK3, IRF4, F2R	834	477	13528	1.70028	0.629217	0.00585345	0.519564
GOTERM_BP_FAT	GO:0043933~macromolecular complex subunit organization	68	7.12042	0.00028838	E2F2, XPO1, OXA1L, CAPZA2, SKAP2, TGFB1, APOA1, HIST1H2BN, MAZ, PAK2, RTF1, FAS, IRAK1, BCL10, STX4, HSP90AA1, SCUBE3, CD3E, MATN1, TAZ, GTF2H3, FADD, COLEC12, MED13, MBNL1, MBD2, FLNA, CARD10, PTRF, VAMP8, MED17, RRM2, IPO5, MDM2, VAMP3, LAMC1, PRNP, TRAF1, CAV1, POLR2E, FKBP4, HFE, FKBP1A, KCNA5, LLGL1, SRC, TSPYL1, TUBB, PTK2, LPXN, HSPA4, SCARB1, GEMIN8, WIPF1, ASF1A, APBA1, PARD6B, IL2RB, TS…	834	710	13528	1.55352	0.634222	0.00589858	0.526661
GOTERM_BP_FAT	GO:0034097~response to cytokine stimulus	15	1.57068	0.00029605	IRAK1, OSMR, SOCS3, COL3A1, CALCOCO2, CCL5, SRC, SLC11A1, FOS, JUN, BCL2, PPP3CB, DNAJA3, PLA2G5, ADAM9	834	79	13528	3.07987	0.643877	0.00601969	0.540631
GOTERM_BP_FAT	GO:0002449~lymphocyte mediated immunity	14	1.46597	0.000299631	BCL10, ICAM1, MSH6, C3, C6, SERPING1, C8A, SLC11A1, TUBB, CD40LG, CD46, FAS, HSPD1, HLA-DRA	834	70	13528	3.24412	0.648297	0.00605698	0.547154
GOTERM_BP_FAT	GO:0019725~cellular homeostasis	49	5.13089	0.00030795	PRX, CCL1, ALDOA, CAV1, GLRX5, ATP5B, TMX4, GRIK3, F2RL1, DNAJC10, PDIA6, HFE, FKBP1A, KCNA5, PDIA4, CCL5, TGFB1, SLC11A1, APP, GRIN2B, SLC30A1, SLC24A2, BCL2, PKD2, PPP3CB, LTF, QKI, SLC4A1, EIF2B5, GJD2, TXNL1, HERPUD1, OPRL1, SLC12A5, GRIN2A, CCL19, SELT, PRKCB, HSP90B1, CCR5, NXN, GCK, ADM, GNB1, JUN, CCR2, SCN8A, PRNP, F2R	834	466	13528	1.7056	0.658357	0.00618879	0.562306
GOTERM_BP_FAT	GO:0009725~response to hormone stimulus	41	4.29319	0.000309443	ARSB, CAV1, THRA, TNF, ADCY6, FHL2, GNG12, CCL5, TIMP3, PTEN, SRC, TGFB1, FOS, KRAS, BCL2, GAB1, RARA, SHC1, PRKACB, FAS, THBS1, PIK3R1, EIF2B5, ADAM9, TXNIP, AR, MAP2K1, SOCS3, MAP1B, TGFBR2, SOCS7, ESR2, PTPN11, MAPK1, CCND1, EP300, DUSP1, ADM, GNB1, PRKAR1A, COL1A1	834	367	13528	1.81211	0.660131	0.00618307	0.565024
GOTERM_BP_FAT	GO:0009615~response to virus	18	1.88482	0.000344711	XPO1, IFIH1, TNF, TBK1, TLR3, CCL19, SAMHD1, RPS15A, CCL5, TLR7, LILRB1, IFNAR2, PLSCR1, IFNB1, BCL2, IFNG, MX2, IFNGR1	834	109	13528	2.67864	0.699472	0.00684625	0.629229
GOTERM_BP_FAT	GO:0006916~anti-apoptosis	27	2.82723	0.0003868	MEF2C, YWHAZ, TNF, PEA15, SH3GLB1, BCL2, DAD1, PIK3CA, GLO1, FAS, THBS1, RPS27A, CDK1, IRAK1, IL2RB, SOCS3, ESR2, PIM2, ANXA5, HSP90B1, PRLR, CD40LG, F3, TNFAIP3, PRNP, FAIM2, UBA52	834	206	13528	2.126	0.740508	0.00763565	0.7058
GOTERM_BP_FAT	GO:0000165~MAPKKK cascade	25	2.6178	0.000393652	WNT5A, CAV1, TNF, PTPLAD1, FPR1, MAP3K7, MAP3K3, GAB1, SHC1, THBS1, FRS2, MAP2K7, ADAM9, MAP2K1, ARHGEF6, MAP2K4, TAB1, PTPN11, MAPK1, CRKL, NPHS1, MAPK9, MAPK8, MAP3K12, F2R	834	184	13528	2.20389	0.746638	0.0077267	0.718262
GOTERM_BP_FAT	GO:0010810~regulation of cell-substrate adhesion	11	1.15183	0.000397774	FBLN2, BCL2, CSF1, ONECUT2, CDK6, BCL6, COL1A1, THBS1, PTEN, PIK3R1, CYR61	834	46	13528	3.87884	0.750255	0.00776361	0.725758
GOTERM_BP_FAT	GO:0001774~microglial cell activation	5	0.52356	0.000429935	TLR2, TLR3, TLR4, TLR6, TLR7	834	7	13528	11.5862	0.77676	0.00834214	0.784218
GOTERM_BP_FAT	GO:0045941~positive regulation of transcription	56	5.86387	0.000459459	MEF2C, THRA, XRCC6, CASK, PAX3, MED21, CBFB, TGFB1, FOS, APP, IFNG, RARB, NR2F2, RPS27A, PSMD9, BCL10, IRAK1, TBL1XR1, AR, RAN, RXRB, SIX3, MED13, ESR2, MAPK1, INHBA, CD86, EP300, HNF4A, MED17, JUN, TFAP2B, CAND1, UBA52, TNF, CRTC1, ONECUT2, FHL2, SLC11A1, HAND1, RUNX1, TCF4, NFATC3, ASF1A, TCF3, ZBTB7B, BMP2, IKZF2, CREB1, AFF1, TP73, ILF2, IRF1, JAK3, IRF4, F2R	834	564	13528	1.61056	0.798608	0.00886328	0.837858
GOTERM_BP_FAT	GO:0032946~positive regulation of mononuclear cell proliferation	12	1.25654	0.000523003	VCAM1, IL2RA, CD3E, CSF1, IFNG, IL13, BCL6, TCF3, DNAJA3, ICOSLG, SPN, CD28	834	56	13528	3.47585	0.838652	0.0100278	0.95321
GOTERM_BP_FAT	GO:0070665~positive regulation of leukocyte proliferation	12	1.25654	0.000523003	VCAM1, IL2RA, CD3E, CSF1, IFNG, IL13, BCL6, TCF3, DNAJA3, ICOSLG, SPN, CD28	834	56	13528	3.47585	0.838652	0.0100278	0.95321
GOTERM_BP_FAT	GO:0002275~myeloid cell activation during immune response	7	0.732984	0.000523542	YWHAZ, TLR2, TLR3, MYO1F, TLR4, TLR6, TLR7	834	18	13528	6.30802	0.838955	0.00998318	0.954188
GOTERM_BP_FAT	GO:0007517~muscle organ development	27	2.82723	0.000560751	MEF2C, POU6F1, CAV1, CACNB2, FKBP1A, PAX3, PTEN, CXCL10, FAM65B, APP, LY6E, HAND1, PPP3CB, RARB, NR2F2, DNAJA3, EVC, RXRB, TAZ, MBNL1, FXR1, EP300, TAGLN, SGCD, PDGFRB, F2R, SERP1	834	211	13528	2.07562	0.858561	0.010631	1.02168
GOTERM_BP_FAT	GO:0010608~posttranscriptional regulation of gene expression	27	2.82723	0.000560751	TNF, SYNCRIP, PTEN, PAIP2B, SLC11A1, ASGR2, APP, APOA1, STX12, A1CF, BCL2, QKI, PIWIL2, PUM2, THBS1, DNAJA3, EIF2B5, CD28, ELAVL1, CDK4, SELT, FLNA, EIF4G1, MAPK1, EIF4E, HSPD1, EIF4E2	834	211	13528	2.07562	0.858561	0.010631	1.02168
GOTERM_BP_FAT	GO:0032944~regulation of mononuclear cell proliferation	15	1.57068	0.000567515	IL2RA, CD3E, CSF1, CTLA4, IL13, TGFB1, VCAM1, IFNG, BCL6, ITCH, TCF3, DNAJA3, ICOSLG, SPN, CD28	834	84	13528	2.89654	0.86186	0.0107004	1.03394
GOTERM_BP_FAT	GO:0070663~regulation of leukocyte proliferation	15	1.57068	0.000567515	IL2RA, CD3E, CSF1, CTLA4, IL13, TGFB1, VCAM1, IFNG, BCL6, ITCH, TCF3, DNAJA3, ICOSLG, SPN, CD28	834	84	13528	2.89654	0.86186	0.0107004	1.03394
GOTERM_BP_FAT	GO:0010740~positive regulation of protein kinase cascade	23	2.40838	0.000590046	BCL10, TNF, LITAF, TBK1, TLR3, EDA2R, FKBP1A, FADD, TLR4, PIM2, TLR6, TAB2, TGFB1, FLNA, UBE2N, MAP3K7, TMED7, ADRB3, MAP3K3, F3, IFNG, TRAF5, F2R	834	167	13528	2.23398	0.872303	0.0110632	1.07478
GOTERM_BP_FAT	GO:0051051~negative regulation of transport	20	2.09424	0.000603217	EDN3, TNF, TNFSF4, G3BP2, KCNA5, PTEN, TGFB1, FLNA, TRAT1, PTPN11, INHBA, PEA15, APOA1, HNF4A, BCL2, PKD2, THBS1, SRGN, PSMD9, SCAMP5	834	135	13528	2.40306	0.878039	0.0112484	1.09864
GOTERM_BP_FAT	GO:0045935~positive regulation of nucleobase, nucleoside, nucleotide and nucleic acid metabolic process	60	6.28272	0.000624797	MEF2C, THRA, XRCC6, CASK, PAX3, MED21, CBFB, TGFB1, FOS, APP, IFNG, SHC1, RARB, NR2F2, RPS27A, PSMD9, BCL10, IRAK1, TBL1XR1, AR, RAN, RXRB, SIX3, MED13, ESR2, UBE2N, MAPK1, INHBA, CD86, EP300, HNF4A, EREG, MED17, JUN, TFAP2B, CAND1, UBA52, TNF, CRTC1, ONECUT2, FHL2, SLC11A1, HAND1, RUNX1, TCF4, NFATC3, ASF1A, TCF3, ZBTB7B, BMP2, IKZF2, MAP2K1, CREB1, AFF1, TP73, ILF2, IRF1, JAK3, IRF4, F2R	834	624	13528	1.55968	0.886885	0.0115866	1.13774
GOTERM_BP_FAT	GO:0031960~response to corticosteroid stimulus	15	1.57068	0.000641734	CAV1, TNF, MAP2K1, CCL5, SRC, FOS, CCND1, EP300, KRAS, DUSP1, ADM, BCL2, COL1A1, FAS, ADAM9	834	85	13528	2.86246	0.893376	0.011836	1.16841
GOTERM_BP_FAT	GO:0007265~Ras protein signal transduction	17	1.7801	0.000663039	MAP2K1, LIMK1, RREB1, PTPLAD1, G3BP1, WASF2, G3BP2, SRC, NRAS, MAPK1, CRKL, KRAS, APOA1, GNB1, COL1A2, SHC1, GRAP2	834	105	13528	2.6262	0.901015	0.0121624	1.20697
GOTERM_BP_FAT	GO:0006917~induction of apoptosis	36	3.76963	0.000671916	TNF, C6, TLR2, TIMP3, PTEN, TGFB1, SERINC3, APP, TUBB, SH3GLB1, FAS, RUNX3, SPN, RPS27A, MSH6, BCL10, CD3E, ARHGEF6, KLF10, FADD, MBD4, PRKCE, VAV2, TP73, CASP10, MAPK1, INHBA, TNFRSF9, CDKN1B, IFNB1, IKBKG, ERN1, MAPK9, MAPK8, UBA52, KALRN	834	320	13528	1.82482	0.904034	0.0122598	1.22304
GOTERM_BP_FAT	GO:0007267~cell-cell signaling	58	6.0733	0.000696468	FGF5, EDN3, SLC6A4, IL13, CXCL10, APP, GRIN2B, GRIN2D, FRS2, RPS27A, USP14, GJD2, PTPRJ, AR, STX4, SCN2B, SIX3, GRIN2A, BSN, ESR2, GABRR2, MAPK1, INHBA, LILRB2, SSTR2, CD86, SIRPG, CCR5, ADM, EREG, ASH1L, AKAP5, GRAP2, UBA52, WNT5A, YWHAZ, FGFR4, CACNB2, GREM1, CCL5, KCNMB1, PTK2, SYPL1, PPP3CB, LHX5, PAFAH1B1, APBA1, BMP2, KLF10, SLC12A5, PARK2, SNAI2, CCL16, VDAC1, KCNN1, SLC6A5, KCNN3, SLC5A7	834	600	13528	1.56799	0.911913	0.012639	1.26746
GOTERM_BP_FAT	GO:0012502~induction of programmed cell death	36	3.76963	0.00071371	TNF, C6, TLR2, TIMP3, PTEN, TGFB1, SERINC3, APP, TUBB, SH3GLB1, FAS, RUNX3, SPN, RPS27A, MSH6, BCL10, CD3E, ARHGEF6, KLF10, FADD, MBD4, PRKCE, VAV2, TP73, CASP10, MAPK1, INHBA, TNFRSF9, CDKN1B, IFNB1, IKBKG, ERN1, MAPK9, MAPK8, UBA52, KALRN	834	321	13528	1.81914	0.917056	0.0128829	1.29864
GOTERM_BP_FAT	GO:0002761~regulation of myeloid leukocyte differentiation	10	1.04712	0.000715562	INHBA, TNF, KLF10, JUN, CSF1, TLR3, TLR4, RUNX1, CCL5, TOB2	834	41	13528	3.95625	0.917591	0.0128497	1.30199
GOTERM_BP_FAT	GO:0050818~regulation of coagulation	10	1.04712	0.000715562	CAV1, PLEK, PDPN, F3, F2RL1, TLR4, ANXA5, THBS1, PLAU, F2R	834	41	13528	3.95625	0.917591	0.0128497	1.30199
GOTERM_BP_FAT	GO:0002700~regulation of production of molecular mediator of immune response	10	1.04712	0.000715562	MAP3K7, BCL10, APOA1, TNF, TNFSF4, CD40LG, IFNG, IL13, BCL6, TGFB1	834	41	13528	3.95625	0.917591	0.0128497	1.30199
GOTERM_BP_FAT	GO:0002237~response to molecule of bacterial origin	15	1.57068	0.000724015	IRAK1, BCL10, SOCS3, TLR2, TLR4, CCL5, TLR6, B2M, SLC11A1, FOS, MAPK1, ADM, JUN, SCARB1, F2R	834	86	13528	2.82918	0.919986	0.0129339	1.31728
GOTERM_BP_FAT	GO:0007250~activation of NF-kappaB-inducing kinase activity	6	0.628272	0.000742609	MAP3K7, IRAK1, IKBKG, TLR3, TLR6, CARD10	834	13	13528	7.48644	0.925013	0.0131965	1.35089
GOTERM_BP_FAT	GO:0032101~regulation of response to external stimulus	22	2.30366	0.000752615	EDN3, CAV1, IL2RA, PLEK, PDPN, OSMR, C3, F2RL1, TGFBR2, TLR4, SERPING1, GREM1, CCL5, AGER, TGFB1, NTRK3, F3, BCL6, THBS1, PLAU, SPN, F2R	834	159	13528	2.24436	0.927586	0.0133054	1.36897
GOTERM_BP_FAT	GO:0002281~macrophage activation during immune response	5	0.52356	0.000817971	TLR2, TLR3, TLR4, TLR6, TLR7	834	8	13528	10.1379	0.942354	0.01438	1.48701
GOTERM_BP_FAT	GO:0000060~protein import into nucleus, translocation	9	0.942408	0.000864171	RBM22, MAPK1, SLC11A1, TNF, JUN, IFNG, BCL6, TGFB1, F2R	834	34	13528	4.29369	0.950938	0.0151103	1.57038
GOTERM_BP_FAT	GO:0001932~regulation of protein amino acid phosphorylation	23	2.40838	0.000953336	CAV1, BMP2, TNF, SOCS3, CD3E, PTPLAD1, SMAD6, FKBP1A, TLR4, TLR6, PRKCE, TGFB1, TP73, CCND1, APOA1, HNF4A, JUN, BCL2, GAB1, IFNG, PRKAR1A, PDGFRB, CD4	834	173	13528	2.1565	0.964059	0.016574	1.73107
GOTERM_BP_FAT	GO:0001952~regulation of cell-matrix adhesion	8	0.837696	0.000979427	BCL2, CSF1, ONECUT2, CDK6, BCL6, THBS1, PTEN, PIK3R1	834	27	13528	4.80611	0.967187	0.0169396	1.77805
GOTERM_BP_FAT	GO:0045069~regulation of viral genome replication	6	0.628272	0.00109695	TNF, PPIA, BCL2, CCL5, TNIP1, CD28	834	14	13528	6.9517	0.978229	0.0188605	1.98938
GOTERM_BP_FAT	GO:0042176~regulation of protein catabolic process	11	1.15183	0.00110457	HSP90AB1, XPO1, TNF, IFNG, PSMD1, GRIN2A, MDM2, ITCH, TIMP3, FLNA, ADAM9	834	52	13528	3.43129	0.9788	0.0188971	2.00306
GOTERM_BP_FAT	GO:0055082~cellular chemical homeostasis	40	4.18848	0.00115188	PRX, CCL1, CAV1, ATP5B, GRIK3, F2RL1, HFE, FKBP1A, KCNA5, CCL5, TGFB1, SLC11A1, APP, GRIN2B, SLC30A1, SLC24A2, BCL2, PPP3CB, PKD2, QKI, LTF, SLC4A1, EIF2B5, GJD2, HERPUD1, OPRL1, SLC12A5, GRIN2A, CCL19, PRKCB, HSP90B1, GCK, CCR5, ADM, GNB1, JUN, CCR2, SCN8A, PRNP, F2R	834	380	13528	1.70743	0.982028	0.0196029	2.08801
GOTERM_BP_FAT	GO:0009719~response to endogenous stimulus	42	4.39791	0.00115938	ARSB, CAV1, THRA, TNF, ADCY6, FHL2, GNG12, CCL5, TIMP3, PTEN, SRC, TGFB1, FOS, KRAS, BCL2, GAB1, RARA, SHC1, PRKACB, FAS, THBS1, PIK3R1, EIF2B5, ADAM9, TXNIP, AR, MAP2K1, SOCS3, MAP1B, TGFBR2, GRIN2A, SOCS7, ESR2, PTPN11, MAPK1, CCND1, EP300, ADM, DUSP1, GNB1, PRKAR1A, COL1A1	834	405	13528	1.68214	0.982492	0.0196337	2.10148
GOTERM_BP_FAT	GO:0048002~antigen processing and presentation of peptide antigen	8	0.837696	0.00123738	SLC11A1, HLA-A, HFE, HLA-C, HLA-B, HLA-E, HLA-G, HLA-DRA, B2M	834	28	13528	4.63446	0.986666	0.0208404	2.24135
GOTERM_BP_FAT	GO:0007173~epidermal growth factor receptor signaling pathway	8	0.837696	0.00123738	RPS6KA5, ERBB2IP, EREG, GAB1, SHC1, SOCS5, SRC, TGFB1	834	28	13528	4.63446	0.986666	0.0208404	2.24135
GOTERM_BP_FAT	GO:0001501~skeletal system development	35	3.66492	0.00125355	WNT5A, THRA, COL3A1, PRRX1, HOXD12, FHL2, MMP2, TGFB1, CBFB, HOXC8, CTGF, BCL2, COL10A1, TWIST1, BMP2, EVC, CMKLR1, KLF10, TGFBR2, FBN1, SPARC, GAS1, COL5A2, INHBA, ALOX15, RPS6KA3, COL1A2, GDF11, SHOX, PDGFRB, MAPK8, COL1A1, EXT2, BMP8B, PLEKHA1	834	319	13528	1.77969	0.987398	0.0210085	2.27031
GOTERM_BP_FAT	GO:0051674~localization of cell	34	3.56021	0.00127399	EDN3, TNF, HMGCR, ATP5B, WASF2, ASTN1, PAX3, CCL5, PTEN, TGFB1, SRC, VCAM1, PTK2, APOA1, CTGF, IFNG, SCARB1, PAFAH1B1, MSN, NR2F2, THBS1, SELPLG, PPAP2B, TWIST1, ICAM1, ESR2, VAV2, NTN1, ITGA5, AMOT, PDGFRB, LAMC1, APBB2, PLAU	834	307	13528	1.79642	0.988266	0.0212456	2.30693
GOTERM_BP_FAT	GO:0048870~cell motility	34	3.56021	0.00127399	EDN3, TNF, HMGCR, ATP5B, WASF2, ASTN1, PAX3, CCL5, PTEN, TGFB1, SRC, VCAM1, PTK2, APOA1, CTGF, IFNG, SCARB1, PAFAH1B1, MSN, NR2F2, THBS1, SELPLG, PPAP2B, TWIST1, ICAM1, ESR2, VAV2, NTN1, ITGA5, AMOT, PDGFRB, LAMC1, APBB2, PLAU	834	307	13528	1.79642	0.988266	0.0212456	2.30693
GOTERM_BP_FAT	GO:0030193~regulation of blood coagulation	9	0.942408	0.00129119	CAV1, PLEK, PDPN, F3, F2RL1, TLR4, THBS1, PLAU, F2R	834	36	13528	4.05516	0.98895	0.0214272	2.33773
GOTERM_BP_FAT	GO:0032675~regulation of interleukin-6 production	9	0.942408	0.00129119	TNF, EREG, IFNG, TLR2, TLR3, TLR4, HSPD1, TLR6, TLR7	834	36	13528	4.05516	0.98895	0.0214272	2.33773
GOTERM_BP_FAT	GO:0050792~regulation of viral reproduction	7	0.732984	0.00130535	TNF, PPIA, IFNB1, BCL2, CCL5, TNIP1, CD28	834	21	13528	5.40687	0.989483	0.0215572	2.36307
GOTERM_BP_FAT	GO:0007169~transmembrane receptor protein tyrosine kinase signaling pathway	27	2.82723	0.0013669	FGF5, FGFR4, PTEN, TGFB1, SRC, PTK2, CTGF, GAB1, SHC1, CD4, FRS2, PIK3R1, TXNIP, PTPRJ, CD3E, SOCS7, PTPRT, SOCS5, FLNA, PTPN11, NTRK3, RPS6KA5, PRLR, ERBB2IP, EREG, PDGFRB, PLEKHA1	834	224	13528	1.95516	0.991517	0.0224566	2.47318
GOTERM_BP_FAT	GO:0045944~positive regulation of transcription from RNA polymerase II promoter	39	4.08377	0.00139928	MEF2C, THRA, TNF, CRTC1, XRCC6, ONECUT2, CASK, PAX3, MED21, CBFB, TGFB1, FOS, SLC11A1, APP, HAND1, RARB, RUNX1, NFATC3, TCF3, ZBTB7B, TBL1XR1, BMP2, AR, IKZF2, RXRB, CREB1, SIX3, MED13, ESR2, INHBA, EP300, HNF4A, MED17, JUN, TFAP2B, IRF1, CAND1, IRF4, JAK3	834	371	13528	1.70513	0.992423	0.022875	2.53106
GOTERM_BP_FAT	GO:0044003~modification by symbiont of host morphology or physiology	5	0.52356	0.00140076	TLR2, TLR3, TLR4, TLR6, TLR7	834	9	13528	9.01146	0.992463	0.0227922	2.5337
GOTERM_BP_FAT	GO:0031098~stress-activated protein kinase signaling pathway	12	1.25654	0.00146019	WNT5A, CRKL, TNF, PTPLAD1, ARHGEF6, GAB1, MAP2K4, NPHS1, MAPK9, MAPK8, MAP2K7, MAP3K12	834	63	13528	3.08964	0.993875	0.0236382	2.63985
GOTERM_BP_FAT	GO:0002706~regulation of lymphocyte mediated immunity	11	1.15183	0.00149488	MAP3K7, C3, IFNG, PPP3CB, KLRK1, BCL6, HSPD1, CD226, SPN, TGFB1, B2M	834	54	13528	3.3042	0.994574	0.0240817	2.70175
GOTERM_BP_FAT	GO:0042060~wound healing	24	2.51309	0.00155462	PLEK, F2RL1, COL3A1, TGFBR2, SERPING1, ELK3, ANXA5, TIMP3, TGFB1, CCNB1, SLC11A1, PLSCR1, GP5, EREG, HNF4A, CD40LG, ITGA5, F3, CD59, FBLN5, SCARB1, ENTPD1, PLAU, F2R	834	191	13528	2.03819	0.995596	0.0249177	2.80828
GOTERM_BP_FAT	GO:0042116~macrophage activation	6	0.628272	0.00156264	SLC11A1, TLR2, TLR3, TLR4, TLR6, TLR7	834	15	13528	6.48825	0.995717	0.0249301	2.82256
GOTERM_BP_FAT	GO:0050670~regulation of lymphocyte proliferation	14	1.46597	0.00159602	IL2RA, CD3E, CTLA4, IL13, TGFB1, VCAM1, IFNG, BCL6, ITCH, TCF3, DNAJA3, SPN, ICOSLG, CD28	834	83	13528	2.73601	0.996189	0.0253406	2.88204
GOTERM_BP_FAT	GO:0006873~cellular ion homeostasis	39	4.08377	0.00161792	PRX, CCL1, CAV1, ATP5B, GRIK3, F2RL1, HFE, FKBP1A, KCNA5, CCL5, TGFB1, SLC11A1, APP, GRIN2B, SLC30A1, SLC24A2, BCL2, PPP3CB, PKD2, QKI, LTF, SLC4A1, EIF2B5, GJD2, HERPUD1, OPRL1, SLC12A5, GRIN2A, CCL19, PRKCB, HSP90B1, CCR5, ADM, GNB1, JUN, CCR2, SCN8A, PRNP, F2R	834	374	13528	1.69146	0.996469	0.0255677	2.92103
GOTERM_BP_FAT	GO:0045670~regulation of osteoclast differentiation	7	0.732984	0.00170242	TNF, KLF10, CSF1, TLR3, TLR4, CCL5, TOB2	834	22	13528	5.16111	0.997372	0.026765	3.07135
GOTERM_BP_FAT	GO:0030198~extracellular matrix organization	16	1.67539	0.00170784	RECK, COL4A2, SPOCK2, COL3A1, FKBP1A, SERPINH1, COL5A2, PTK2, APP, CRISPLD2, FBLN5, COL1A2, LAMC1, COL1A1, APBB2, CYR61	834	104	13528	2.49548	0.997421	0.0267287	3.08099
GOTERM_BP_FAT	GO:0050671~positive regulation of lymphocyte proliferation	11	1.15183	0.00172828	VCAM1, IL2RA, CD3E, IFNG, IL13, BCL6, TCF3, DNAJA3, ICOSLG, SPN, CD28	834	55	13528	3.24412	0.997599	0.0269237	3.1173
GOTERM_BP_FAT	GO:0030217~T cell differentiation	12	1.25654	0.00189762	CD3D, CD3E, BCL2, PPP3CB, IRF1, CD4, FAS, DNAJA3, SPN, TGFB1, CD28, RHOH	834	65	13528	2.99458	0.998671	0.029394	3.41777
GOTERM_BP_FAT	GO:0008361~regulation of cell size	25	2.6178	0.00195229	RTN4, AR, PLEK, LIMK1, CREB1, MAP1B, ESR2, SOCS5, CDK4, GREM1, NTN1, TP73, TGFB1, NTRK3, INHBA, APP, EP300, CDKN1B, HNF4A, ERBB2IP, BCL2, TMEM123, AMOT, BCL6, APBB2	834	206	13528	1.96852	0.998902	0.0300952	3.51457
GOTERM_BP_FAT	GO:0051094~positive regulation of developmental process	31	3.24607	0.00195285	TNF, CSF1, XRCC6, CCL5, TGFB1, BCL2, RARA, GFI1, THBS1, RUNX1, FNDC3B, ADAM9, BMP2, IL2RA, MAP2K1, LIMK1, SOCS3, KLF10, TGFBR2, MAP1B, SOCS5, NTN1, NTRK3, INHBA, CD86, JUN, F3, NPTN, MAPK9, AMOT, TOB2	834	278	13528	1.80877	0.998904	0.0299714	3.51556
GOTERM_BP_FAT	GO:0019941~modification-dependent protein catabolic process	54	5.65445	0.00196541	HECW1, BTRC, KLHL3, PSMD1, FBXO28, PSMD4, ITCH, PSMD7, USP15, USP14, RPS27A, PSMD9, CDK1, TBL1XR1, SOCS3, SOCS7, SKP1, UBE2H, SOCS5, UBE2N, PSMA2, MAD2L1, UBE2K, MDM2, RNF138, PSME3, CAND1, TNFAIP3, UBA52, ATG10, EDEM3, PSMA7, PSMB5, UBE2D4, PSMF1, SUMO1, UBE2D3, UBE2D2, PSMB2, OTUD7B, RNF11, USP34, CDC20, PARK2, CDC27, PSMB9, CCNB1, HSP90B1, VCP, PSMD11, OTUB1, PSMD10, UBA2, PSMC1	834	574	13528	1.52598	0.998951	0.0300293	3.53778
GOTERM_BP_FAT	GO:0043632~modification-dependent macromolecule catabolic process	54	5.65445	0.00196541	HECW1, BTRC, KLHL3, PSMD1, FBXO28, PSMD4, ITCH, PSMD7, USP15, USP14, RPS27A, PSMD9, CDK1, TBL1XR1, SOCS3, SOCS7, SKP1, UBE2H, SOCS5, UBE2N, PSMA2, MAD2L1, UBE2K, MDM2, RNF138, PSME3, CAND1, TNFAIP3, UBA52, ATG10, EDEM3, PSMA7, PSMB5, UBE2D4, PSMF1, SUMO1, UBE2D3, UBE2D2, PSMB2, OTUD7B, RNF11, USP34, CDC20, PARK2, CDC27, PSMB9, CCNB1, HSP90B1, VCP, PSMD11, OTUB1, PSMD10, UBA2, PSMC1	834	574	13528	1.52598	0.998951	0.0300293	3.53778
GOTERM_BP_FAT	GO:0019724~B cell mediated immunity	11	1.15183	0.00199029	C8A, BCL10, MSH6, C3, CD40LG, C6, CD46, SERPING1, FAS, HSPD1, HLA-DRA	834	56	13528	3.18619	0.999039	0.0302716	3.5818
GOTERM_BP_FAT	GO:0042592~homeostatic process	67	7.01571	0.00205128	PRX, GRIK3, ATP5B, XRCC6, F2RL1, DNAJC10, PDIA6, PDIA4, TGFB1, ASGR2, APP, APOA1, GRIN2B, SLC24A2, IFNG, QKI, LTF, FAS, SLC4A1, EIF2B5, GJD2, TXNL1, GRIN2A, PRKCB, INHBA, EP300, CCR5, ADM, HNF4A, GNB1, JUN, CCR2, PDGFRB, PRNP, CCL1, ALDOA, CAV1, GLRX5, CSF1, TMX4, HFE, FKBP1A, KCNA5, TRIM10, CCL5, ADRB3, SLC11A1, SLC30A1, BCL2, PKD2, PPP3CB, BCL6, SCARB1, DNAJA3, HERPUD1, IL2RA, OPRL1, SLC12A5, C…	834	751	13528	1.44711	0.999223	0.0310503	3.68962
GOTERM_BP_FAT	GO:0022614~membrane to membrane docking	4	0.418848	0.00211789	VCAM1, ICAM1, EZR, MSN	834	5	13528	12.9765	0.999384	0.0319051	3.80726
GOTERM_BP_FAT	GO:0050852~T cell receptor signaling pathway	7	0.732984	0.00218482	MAP3K7, UBE2N, BCL10, MAPK1, CD3E, IKBKG, THY1	834	23	13528	4.93671	0.999513	0.0327563	3.9253
GOTERM_BP_FAT	GO:0045727~positive regulation of translation	7	0.732984	0.00218482	MAPK1, TNF, PIWIL2, CDK4, THBS1, EIF2B5, CD28	834	23	13528	4.93671	0.999513	0.0327563	3.9253
GOTERM_BP_FAT	GO:0045622~regulation of T-helper cell differentiation	5	0.52356	0.00222133	CD86, RARA, BCL6, IRF4, SOCS5	834	10	13528	8.11031	0.999571	0.0331528	3.98965
GOTERM_BP_FAT	GO:0022406~membrane docking	8	0.837696	0.0023386	VCAM1, ICAM1, STX4, EZR, PLEK, VAMP3, EXOC5, MSN	834	31	13528	4.18597	0.999715	0.0347258	4.19602
GOTERM_BP_FAT	GO:0032535~regulation of cellular component size	30	3.14136	0.00260572	RTN4, LIMA1, CAPZA2, ARPC5, GREM1, TGFB1, APP, ARPC2, BCL2, TMEM123, BCL6, AR, PLEK, LIMK1, CREB1, MAP1B, SOCS5, ESR2, CDK4, NTN1, TP73, NTRK3, INHBA, ARPC1B, CDKN1B, EP300, ERBB2IP, HNF4A, AMOT, APBB2	834	271	13528	1.79564	0.999888	0.0384566	4.66457
GOTERM_BP_FAT	GO:0048514~blood vessel morphogenesis	25	2.6178	0.00268563	PTPRJ, RTN4, CAV1, ATP5B, WASF2, TGFBR2, PRRX1, COL15A1, ELK3, PTEN, THY1, MAP3K7, PTK2, EREG, HAND1, CTGF, JUN, AMOT, QKI, PLXND1, NR2F2, RBPJ, THBS1, PLAU, CYR61	834	211	13528	1.92187	0.999915	0.0394472	4.80431
GOTERM_BP_FAT	GO:0015674~di-, tri-valent inorganic cation transport	22	2.30366	0.00272414	SLC39A14, CAV1, TRPM6, TRPC3, TRPV2, CACNB1, GRIN2A, CACNB2, HFE, FKBP1A, TCN2, PRKCB, ATP2B1, SLC11A1, GRIN2B, ATP2A3, SLC24A2, PPP3CB, PKD2, LTF, CAMK2A, F2R	834	176	13528	2.02758	0.999926	0.0398346	4.87159
GOTERM_BP_FAT	GO:0006512~ubiquitin cycle	7	0.732984	0.00276347	UBE2D4, UBE2D2, SOCS3, ITCH, SOCS5, PARK2, UBE2H	834	24	13528	4.73102	0.999936	0.0402303	4.94025
GOTERM_BP_FAT	GO:0051384~response to glucocorticoid stimulus	13	1.36126	0.00277822	FOS, CAV1, CCND1, TNF, EP300, KRAS, DUSP1, MAP2K1, ADM, BCL2, FAS, CCL5, ADAM9	834	78	13528	2.70344	0.999939	0.040273	4.96599
GOTERM_BP_FAT	GO:0032655~regulation of interleukin-12 production	6	0.628272	0.00290486	CD40LG, IFNG, IRF1, TLR4, HSPD1, THBS1	834	17	13528	5.72493	0.999961	0.0418986	5.18671
GOTERM_BP_FAT	GO:0002474~antigen processing and presentation of peptide antigen via MHC class I	6	0.628272	0.00290486	HLA-A, HFE, HLA-C, HLA-B, HLA-E, HLA-G, B2M	834	17	13528	5.72493	0.999961	0.0418986	5.18671
GOTERM_BP_FAT	GO:0006457~protein folding	22	2.30366	0.00291706	HSP90AB1, COPA, HSP90AA1, FKBP4, DNAJC10, SACS, PDIA6, FKBP1A, CCT3, CANX, CCT7, PPIF, TRAP1, HSP90B1, CCT4, SH3GLB1, PPIA, FKBP14, PPIL6, HSPD1, DNAJA3, HSPA8	834	177	13528	2.01612	0.999962	0.041898	5.20795
GOTERM_BP_FAT	GO:0007254~JNK cascade	11	1.15183	0.00297342	WNT5A, CRKL, TNF, PTPLAD1, ARHGEF6, GAB1, MAP2K4, NPHS1, MAPK9, MAPK8, MAP3K12	834	59	13528	3.02418	0.999969	0.0425165	5.306
GOTERM_BP_FAT	GO:0051603~proteolysis involved in cellular protein catabolic process	55	5.75916	0.00314045	HECW1, BTRC, KLHL3, PSMD1, FBXO28, PSMD4, ITCH, PSMD7, USP15, USP14, RPS27A, ADAM9, PSMD9, CDK1, TBL1XR1, SOCS3, SOCS7, SKP1, UBE2H, SOCS5, UBE2N, PSMA2, MAD2L1, UBE2K, MDM2, RNF138, PSME3, CAND1, TNFAIP3, UBA52, ATG10, EDEM3, PSMA7, PSMB5, UBE2D4, PSMF1, SUMO1, UBE2D3, UBE2D2, PSMB2, OTUD7B, RNF11, USP34, CDC20, PARK2, CDC27, PSMB9, CCNB1, HSP90B1, VCP, PSMD11, OTUB1, PSMD10, UBA2, PSMC1	834	600	13528	1.48689	0.999983	0.0446714	5.59602
GOTERM_BP_FAT	GO:0030036~actin cytoskeleton organization	26	2.72251	0.00322335	ALDOA, LIMA1, PLEK, EPB41, CNN3, LIMK1, CAPZA2, WASF2, FSCN1, PDLIM3, ACTN1, ARPC5, LLGL1, FLNA, NRAS, PFN1, KRAS, EZR, PAK2, BCL2, AMOT, PAFAH1B1, BCL6, WIPF1, CRK, PLS3	834	226	13528	1.86609	0.999987	0.0456394	5.73965
GOTERM_BP_FAT	GO:0007611~learning or memory	16	1.67539	0.00326557	FZD9, HMGCR, GRIN2A, ESR2, PARK2, PTEN, VDAC1, FOS, NRAS, APP, KRAS, GRIN2B, ITGA5, JUN, SLC24A2, PAFAH1B1	834	111	13528	2.33811	0.999989	0.0460375	5.81271
GOTERM_BP_FAT	GO:0031327~negative regulation of cellular biosynthetic process	52	5.44503	0.00327543	MEF2C, THRA, HMX1, NR6A1, CBX3, CBX2, PAX3, TGFB1, HOXC8, ATP8B1, LRRFIP1, RARB, NR2F2, TWIST1, EIF2B5, CDC6, TBL1XR1, SIX3, MBD2, SUZ12, INHBA, EREG, IFNB1, HES2, MDM2, CAV1, TNF, MTDH, HAT1, ELK3, PAIP2B, ZNF174, SUMO1, HAND1, BCL6, GFI1, TCF4, SIM2, BMP2, TNFSF4, PLEK, PHB, KLF10, S100A11, SNAI2, CDKN1B, GCK, DR1, YWHAQ, RFX3, RBPJ, NCOR2	834	561	13528	1.50352	0.999989	0.0459878	5.82977
GOTERM_BP_FAT	GO:0010812~negative regulation of cell-substrate adhesion	5	0.52356	0.0033217	BCL6, COL1A1, THBS1, PTEN, PIK3R1	834	11	13528	7.37301	0.999991	0.0464366	5.90977
GOTERM_BP_FAT	GO:0006913~nucleocytoplasmic transport	20	2.09424	0.00337158	RBM22, XPO1, TNF, RAN, SIX3, NUP155, TGFB1, MAPK1, SLC11A1, CRY2, JUN, IPO5, IFNG, ZNF384, PPP3CB, BCL6, NCKIPSD, KPNA2, KPNA1, F2R	834	156	13528	2.07957	0.999992	0.0469307	5.99596
GOTERM_BP_FAT	GO:0007612~learning	11	1.15183	0.00337582	NRAS, FOS, APP, KRAS, GRIN2B, HMGCR, JUN, SLC24A2, GRIN2A, PARK2, VDAC1	834	60	13528	2.97378	0.999992	0.0468018	6.00327
GOTERM_BP_FAT	GO:0050851~antigen receptor-mediated signaling pathway	8	0.837696	0.0034129	MAP3K7, UBE2N, BCL10, MAPK1, CD19, CD3E, IKBKG, THY1	834	33	13528	3.93227	0.999993	0.0471175	6.06728
GOTERM_BP_FAT	GO:0030005~cellular di-, tri-valent inorganic cation homeostasis	26	2.72251	0.00341743	CCL1, CAV1, HERPUD1, OPRL1, F2RL1, CCL19, HFE, FKBP1A, KCNA5, CCL5, TGFB1, PRKCB, SLC11A1, HSP90B1, APP, CCR5, ADM, SLC30A1, GNB1, SLC24A2, BCL2, CCR2, PKD2, LTF, PRNP, F2R	834	227	13528	1.85787	0.999993	0.046993	6.0751
GOTERM_BP_FAT	GO:0044257~cellular protein catabolic process	55	5.75916	0.00344514	HECW1, BTRC, KLHL3, PSMD1, FBXO28, PSMD4, ITCH, PSMD7, USP15, USP14, RPS27A, ADAM9, PSMD9, CDK1, TBL1XR1, SOCS3, SOCS7, SKP1, UBE2H, SOCS5, UBE2N, PSMA2, MAD2L1, UBE2K, MDM2, RNF138, PSME3, CAND1, TNFAIP3, UBA52, ATG10, EDEM3, PSMA7, PSMB5, UBE2D4, PSMF1, SUMO1, UBE2D3, UBE2D2, PSMB2, OTUD7B, RNF11, USP34, CDC20, PARK2, CDC27, PSMB9, CCNB1, HSP90B1, VCP, PSMD11, OTUB1, PSMD10, UBA2, PSMC1	834	603	13528	1.47949	0.999994	0.0471798	6.12289
GOTERM_BP_FAT	GO:0050777~negative regulation of immune response	7	0.732984	0.00344963	COL3A1, PPP3CB, CTLA4, BCL6, SERPING1, SPN, TGFB1	834	25	13528	4.54177	0.999994	0.0470555	6.13065
GOTERM_BP_FAT	GO:0050680~negative regulation of epithelial cell proliferation	7	0.732984	0.00344963	CDKN1B, EREG, CDK6, GAS1, ESR2, RUNX3, TGFB1	834	25	13528	4.54177	0.999994	0.0470555	6.13065
GOTERM_BP_FAT	GO:0045637~regulation of myeloid cell differentiation	12	1.25654	0.0034696	INHBA, TNF, KLF10, JUN, CSF1, TLR3, CDK6, TLR4, FAS, RUNX1, CCL5, TOB2	834	70	13528	2.78068	0.999995	0.0471378	6.16508
GOTERM_BP_FAT	GO:0032583~regulation of gene-specific transcription	18	1.88482	0.00354084	MEF2C, TBL1XR1, BMP2, TNF, THRA, TNFSF4, IKZF2, CREB1, XRCC6, ESR2, CDKN1B, HAND1, HNF4A, GFI1, IRF4, NR2F2, TCF3, NCOR2	834	134	13528	2.17889	0.999996	0.0478976	6.28782
GOTERM_BP_FAT	GO:0031647~regulation of protein stability	9	0.942408	0.00363296	ASGR2, STX12, APOA1, A1CF, BCL2, HSPD1, PTEN, DNAJA3, FLNA	834	42	13528	3.47585	0.999997	0.0489255	6.4463
GOTERM_BP_FAT	GO:0007596~blood coagulation	15	1.57068	0.00382027	PLSCR1, GP5, HNF4A, PLEK, CD40LG, F3, FBLN5, CD59, COL3A1, F2RL1, SERPING1, ANXA5, ENTPD1, PLAU, F2R	834	102	13528	2.38539	0.999998	0.0511897	6.76777
GOTERM_BP_FAT	GO:0050817~coagulation	15	1.57068	0.00382027	PLSCR1, GP5, HNF4A, PLEK, CD40LG, F3, FBLN5, CD59, COL3A1, F2RL1, SERPING1, ANXA5, ENTPD1, PLAU, F2R	834	102	13528	2.38539	0.999998	0.0511897	6.76777
GOTERM_BP_FAT	GO:0002703~regulation of leukocyte mediated immunity	11	1.15183	0.00382029	MAP3K7, C3, IFNG, PPP3CB, KLRK1, BCL6, HSPD1, CD226, SPN, TGFB1, B2M	834	61	13528	2.92503	0.999998	0.0509944	6.76781
GOTERM_BP_FAT	GO:0009617~response to bacterium	23	2.40838	0.00385137	IRAK1, BCL10, TNF, SOCS3, LYZ, TLR2, TLR3, MYO1F, TLR4, TLR6, CCL5, B2M, MAPK1, SLC11A1, FOS, ADM, IFNB1, JUN, IFNG, LTF, SCARB1, SPN, F2R	834	193	13528	1.93303	0.999999	0.0512036	6.82104
GOTERM_BP_FAT	GO:0006986~response to unfolded protein	12	1.25654	0.00388304	HSP90AB1, HERPUD1, CCND1, HSP90AA1, VCP, IFNG, ERN1, HSPA4, EDEM3, HSPD1, SERPINH1, HSPA8	834	71	13528	2.74151	0.999999	0.0514189	6.87527
GOTERM_BP_FAT	GO:0051169~nuclear transport	20	2.09424	0.00388595	RBM22, XPO1, TNF, RAN, SIX3, NUP155, TGFB1, MAPK1, SLC11A1, CRY2, JUN, IPO5, IFNG, ZNF384, PPP3CB, BCL6, NCKIPSD, KPNA2, KPNA1, F2R	834	158	13528	2.05324	0.999999	0.0512623	6.88025
GOTERM_BP_FAT	GO:0016481~negative regulation of transcription	44	4.60733	0.0038986	MEF2C, THRA, HMX1, TNF, MTDH, NR6A1, HAT1, CBX3, CBX2, PAX3, ELK3, TGFB1, ZNF174, SUMO1, HOXC8, HAND1, ATP8B1, BCL6, GFI1, LRRFIP1, RARB, TCF4, NR2F2, TWIST1, SIM2, TBL1XR1, BMP2, TNFSF4, KLF10, PHB, SIX3, SNAI2, MBD2, SUZ12, CDKN1B, EREG, IFNB1, DR1, HES2, YWHAQ, MDM2, RFX3, RBPJ, NCOR2	834	459	13528	1.55492	0.999999	0.0512317	6.9019
GOTERM_BP_FAT	GO:0030003~cellular cation homeostasis	28	2.93194	0.00395161	CCL1, CAV1, ATP5B, F2RL1, HFE, FKBP1A, KCNA5, CCL5, TGFB1, SLC11A1, APP, SLC30A1, SLC24A2, BCL2, PKD2, LTF, HERPUD1, OPRL1, SLC12A5, CCL19, PRKCB, HSP90B1, ADM, CCR5, GNB1, CCR2, PRNP, F2R	834	254	13528	1.7881	0.999999	0.0517169	6.99257
GOTERM_BP_FAT	GO:0033554~cellular response to stress	52	5.44503	0.00401782	MORF4L1, PXDN, XRCC6, NONO, ANKRD17, FOS, MCM7, CRY2, IFNG, GAB1, MAP2K7, SCAMP5, EIF2B5, CDK1, ARHGEF6, GTF2H3, MBD4, UBE2N, RFC5, MAPK1, CCND1, CRKL, ADM, BAZ1B, JUN, ERN1, MAPK9, MAPK8, MCTS1, MAP3K12, WNT5A, CAV1, ATG10, TNF, PTPLAD1, HFE, SUMO1, BCL2, BCL6, THBS1, ASF1A, FEN1, MSH6, HERPUD1, MAP2K4, MAP1B, TP73, PTPN11, VCP, NPHS1, SUPT16H, OGG1	834	566	13528	1.49023	0.999999	0.0523659	7.10569
GOTERM_BP_FAT	GO:0045628~regulation of T-helper 2 cell differentiation	4	0.418848	0.00404207	CD86, RARA, BCL6, SOCS5	834	6	13528	10.8137	0.999999	0.0524784	7.14709
GOTERM_BP_FAT	GO:0051329~interphase of mitotic cell cycle	15	1.57068	0.0041778	CDC6, CDK6, CDK4, CCNB1, INHBA, CCND1, APP, CDKN1B, BCL2, PPP3CB, MDM2, GFI1, KPNA2, TCF3, CAMK2A	834	103	13528	2.36223	1	0.0539952	7.3785
GOTERM_BP_FAT	GO:0060537~muscle tissue development	17	1.7801	0.00419973	CAV1, RXRB, TAZ, CACNB2, FKBP1A, MBNL1, PTEN, APP, EP300, LY6E, HAND1, PPP3CB, PDGFRB, RARB, NR2F2, DNAJA3, F2R	834	125	13528	2.206	1	0.0540715	7.41584
GOTERM_BP_FAT	GO:0032147~activation of protein kinase activity	16	1.67539	0.0042211	IRAK1, TGFBR2, ADCY6, TLR3, TAB1, TLR6, CARD10, MAP3K7, SLC11A1, PRLR, DGKG, IKBKG, PRKAR1A, PRKACB, F2R, ADAM9	834	114	13528	2.27658	1	0.0541402	7.45221
GOTERM_BP_FAT	GO:0002637~regulation of immunoglobulin production	7	0.732984	0.00425481	TNF, TNFSF4, CD40LG, IFNG, IL13, BCL6, TGFB1	834	26	13528	4.36709	1	0.0543619	7.50954
GOTERM_BP_FAT	GO:0042129~regulation of T cell proliferation	11	1.15183	0.00430983	VCAM1, IL2RA, CD3E, IFNG, CTLA4, ITCH, DNAJA3, ICOSLG, SPN, TGFB1, CD28	834	62	13528	2.87785	1	0.0548462	7.60306
GOTERM_BP_FAT	GO:0001525~angiogenesis	19	1.98953	0.00432232	RTN4, ATP5B, WASF2, TGFBR2, COL15A1, ELK3, PTEN, THY1, MAP3K7, PTK2, HAND1, EREG, CTGF, JUN, PLXND1, THBS1, RBPJ, PLAU, CYR61	834	148	13528	2.08238	1	0.0548016	7.62428
GOTERM_BP_FAT	GO:0008283~cell proliferation	42	4.39791	0.00447312	MORF4L1, FGF5, OSMR, CSF1, NR6A1, FKBP1A, PTEN, SRC, TGFB1, SLC11A1, APOA1, MCM7, BCL2, GAB1, PAFAH1B1, SCARB1, FRS2, RUNX3, ACSL6, CYR61, FZD9, GNAT1, AR, IL2RA, TNFSF4, MAP2K1, PDPN, RXRB, KLF10, FSCN1, PIM2, CDC27, IFNAR2, CD86, EREG, IFNB1, GNB1, CD40LG, RAP1B, IL5RA, HSPD1, MPL	834	436	13528	1.56254	1	0.0564579	7.88009
GOTERM_BP_FAT	GO:0001503~ossification	16	1.67539	0.00458611	BMP2, THRA, KLF10, FHL2, SPARC, MMP2, COL5A2, CBFB, TGFB1, ALOX15, CTGF, BCL2, MAPK8, COL1A1, EXT2, BMP8B	834	115	13528	2.25678	1	0.0576372	8.07133
GOTERM_BP_FAT	GO:0030162~regulation of proteolysis	10	1.04712	0.0046753	HSP90AB1, TNF, EP300, IFNG, MDM2, SERPING1, SERPINB4, THBS1, TIMP3, ADAM9	834	53	13528	3.0605	1	0.0585169	8.22201
GOTERM_BP_FAT	GO:0019882~antigen processing and presentation	13	1.36126	0.00467999	ICAM1, MICB, HLA-DRB1, HLA-A, HFE, HLA-C, HLA-B, HLA-E, HLA-G, B2M, PSMB9, SLC11A1, IFNG, HLA-DRA	834	83	13528	2.54058	1	0.0583651	8.22993
GOTERM_BP_FAT	GO:0032880~regulation of protein localization	18	1.88482	0.00479483	TNF, TNFSF4, SEPT2, G3BP2, IL13, FLNA, TGFB1, PTPN11, SUMO1, APOA1, HNF4A, CD40LG, BCL2, IFNG, SRGN, PIK3R1, SCAMP5, ADAM9	834	138	13528	2.11573	1	0.0595447	8.42359
GOTERM_BP_FAT	GO:0070661~leukocyte proliferation	9	0.942408	0.00489449	SLC11A1, CD86, TNFSF4, CD40LG, IFNB1, BCL2, FKBP1A, HSPD1, TGFB1	834	44	13528	3.31785	1	0.060532	8.59134
GOTERM_BP_FAT	GO:0032943~mononuclear cell proliferation	9	0.942408	0.00489449	SLC11A1, CD86, TNFSF4, CD40LG, IFNB1, BCL2, FKBP1A, HSPD1, TGFB1	834	44	13528	3.31785	1	0.060532	8.59134
GOTERM_BP_FAT	GO:0045058~T cell selection	6	0.628272	0.00492616	CD3D, CD3E, BCL2, CD4, FAS, SPN	834	19	13528	5.1223	1	0.0606978	8.64458
GOTERM_BP_FAT	GO:0032755~positive regulation of interleukin-6 production	6	0.628272	0.00492616	TNF, TLR2, TLR3, TLR4, HSPD1, TLR7	834	19	13528	5.1223	1	0.0606978	8.64458
GOTERM_BP_FAT	GO:0009890~negative regulation of biosynthetic process	52	5.44503	0.00498072	MEF2C, THRA, HMX1, NR6A1, CBX3, CBX2, PAX3, TGFB1, HOXC8, ATP8B1, LRRFIP1, RARB, NR2F2, TWIST1, EIF2B5, CDC6, TBL1XR1, SIX3, MBD2, SUZ12, INHBA, EREG, IFNB1, HES2, MDM2, CAV1, TNF, MTDH, HAT1, ELK3, PAIP2B, ZNF174, SUMO1, HAND1, BCL6, GFI1, TCF4, SIM2, BMP2, TNFSF4, PLEK, PHB, KLF10, S100A11, SNAI2, CDKN1B, GCK, DR1, YWHAQ, RFX3, RBPJ, NCOR2	834	573	13528	1.47203	1	0.0611353	8.73625
GOTERM_BP_FAT	GO:0051172~negative regulation of nitrogen compound metabolic process	48	5.02618	0.00500832	MEF2C, CAV1, THRA, HMX1, MTDH, TNF, NR6A1, HAT1, CBX3, CBX2, PAX3, ELK3, TGFB1, ZNF174, SUMO1, HOXC8, HAND1, ATP8B1, BCL6, GFI1, LRRFIP1, RARB, TCF4, NR2F2, TWIST1, SIM2, MSH6, CDC6, TBL1XR1, BMP2, TNFSF4, KLF10, PHB, S100A11, SIX3, SNAI2, MBD2, SUZ12, CDKN1B, EREG, IFNB1, DR1, HES2, YWHAQ, MDM2, RFX3, RBPJ, NCOR2	834	519	13528	1.50017	1	0.0612494	8.7826
GOTERM_BP_FAT	GO:0045428~regulation of nitric oxide biosynthetic process	7	0.732984	0.00519063	HSP90AB1, ICAM1, CAV1, HSP90AA1, TNF, IFNG, KLRK1	834	27	13528	4.20535	1	0.0631916	9.0881
GOTERM_BP_FAT	GO:0016064~immunoglobulin mediated immune response	10	1.04712	0.00531138	C8A, BCL10, MSH6, C3, CD40LG, C6, CD46, SERPING1, HSPD1, HLA-DRA	834	54	13528	3.00382	1	0.0643929	9.28993
GOTERM_BP_FAT	GO:0051325~interphase	15	1.57068	0.0054162	CDC6, CDK6, CDK4, CCNB1, INHBA, CCND1, APP, CDKN1B, BCL2, PPP3CB, MDM2, GFI1, KPNA2, TCF3, CAMK2A	834	106	13528	2.29537	1	0.0653979	9.46477
GOTERM_BP_FAT	GO:0032103~positive regulation of response to external stimulus	11	1.15183	0.00543643	NTRK3, EDN3, C3, OSMR, F3, F2RL1, TLR4, CCL5, THBS1, AGER, TGFB1	834	64	13528	2.78792	1	0.0654088	9.49848
GOTERM_BP_FAT	GO:0048167~regulation of synaptic plasticity	11	1.15183	0.00543643	NRAS, KRAS, GRIN2B, SLC24A2, MAP1B, NPTN, GRIN2A, SYNGR1, CAMK2A, UBA52, RPS27A	834	64	13528	2.78792	1	0.0654088	9.49848
GOTERM_BP_FAT	GO:0043062~extracellular structure organization	20	2.09424	0.0054619	RECK, COL4A2, SPOCK2, COL3A1, MAP1B, CACNB2, FKBP1A, SERPINH1, COL5A2, PTK2, APP, CRISPLD2, FBLN5, COL1A2, COL1A1, LAMC1, APBB2, DNAJA3, F2R, CYR61	834	163	13528	1.99026	1	0.0654806	9.54091
GOTERM_BP_FAT	GO:0046634~regulation of alpha-beta T cell activation	8	0.837696	0.0056804	CD86, CD3E, TGFBR2, RARA, BCL6, IRF4, ITCH, SOCS5	834	36	13528	3.60458	1	0.0677842	9.90407
GOTERM_BP_FAT	GO:0001776~leukocyte homeostasis	8	0.837696	0.0056804	IL2RA, BCL2, IFNG, IKBKG, PPP3CB, FAS, DNAJA3, TGFB1	834	36	13528	3.60458	1	0.0677842	9.90407
GOTERM_BP_FAT	GO:0031644~regulation of neurological system process	19	1.98953	0.00612194	EDN3, TNF, GRIK3, MAP1B, GRIN2A, PARK2, SYNGR1, NRAS, KRAS, GRIN2B, SLC24A2, GRIN2D, IFNG, PPP3CB, NPTN, CAMK2A, UBA52, RPS27A, F2R	834	153	13528	2.01433	1	0.072625	10.6338
GOTERM_BP_FAT	GO:0032570~response to progesterone stimulus	6	0.628272	0.00624051	TXNIP, FOS, CAV1, SOCS3, THBS1, TGFB1	834	20	13528	4.86619	1	0.0737327	10.8287
GOTERM_BP_FAT	GO:0002260~lymphocyte homeostasis	7	0.732984	0.00626879	IL2RA, BCL2, IKBKG, PPP3CB, FAS, DNAJA3, TGFB1	834	28	13528	4.05516	1	0.073806	10.8752
GOTERM_BP_FAT	GO:0045934~negative regulation of nucleobase, nucleoside, nucleotide and nucleic acid metabolic process	47	4.92147	0.00627291	MEF2C, THRA, HMX1, MTDH, TNF, NR6A1, HAT1, CBX3, CBX2, PAX3, ELK3, TGFB1, ZNF174, SUMO1, HOXC8, HAND1, ATP8B1, BCL6, GFI1, LRRFIP1, RARB, TCF4, NR2F2, TWIST1, SIM2, MSH6, CDC6, TBL1XR1, BMP2, TNFSF4, KLF10, PHB, S100A11, SIX3, SNAI2, MBD2, SUZ12, CDKN1B, EREG, IFNB1, DR1, HES2, YWHAQ, MDM2, RFX3, RBPJ, NCOR2	834	512	13528	1.489	1	0.0736052	10.882
GOTERM_BP_FAT	GO:0014706~striated muscle tissue development	16	1.67539	0.00631123	CAV1, RXRB, TAZ, CACNB2, FKBP1A, MBNL1, PTEN, APP, EP300, HAND1, LY6E, PPP3CB, RARB, NR2F2, DNAJA3, F2R	834	119	13528	2.18092	1	0.0737918	10.9449
GOTERM_BP_FAT	GO:0007599~hemostasis	15	1.57068	0.00639455	PLSCR1, GP5, HNF4A, PLEK, CD40LG, F3, FBLN5, CD59, COL3A1, F2RL1, SERPING1, ANXA5, ENTPD1, PLAU, F2R	834	108	13528	2.25286	1	0.074483	11.0815
GOTERM_BP_FAT	GO:0030163~protein catabolic process	55	5.75916	0.00646253	HECW1, BTRC, KLHL3, PSMD1, FBXO28, PSMD4, ITCH, PSMD7, USP15, USP14, RPS27A, ADAM9, PSMD9, CDK1, TBL1XR1, SOCS3, SOCS7, SKP1, UBE2H, SOCS5, UBE2N, PSMA2, MAD2L1, UBE2K, MDM2, RNF138, PSME3, CAND1, TNFAIP3, UBA52, ATG10, EDEM3, PSMA7, PSMB5, UBE2D4, PSMF1, SUMO1, UBE2D3, UBE2D2, PSMB2, OTUD7B, RNF11, USP34, CDC20, PARK2, CDC27, PSMB9, CCNB1, HSP90B1, VCP, PSMD11, OTUB1, PSMD10, UBA2, PSMC1	834	622	13528	1.4343	1	0.0749972	11.1928
GOTERM_BP_FAT	GO:0045086~positive regulation of interleukin-2 biosynthetic process	5	0.52356	0.00651937	CD86, CD3E, CD4, IRF4, CD28	834	13	13528	6.2387	1	0.0753834	11.2857
GOTERM_BP_FAT	GO:0042113~B cell activation	12	1.25654	0.00657567	VCAM1, MSH6, CXCR5, CD40LG, IFNB1, BCL2, BCL6, HSPD1, SKAP2, TCF3, ICOSLG, PIK3R1	834	76	13528	2.56115	1	0.075761	11.3777
GOTERM_BP_FAT	GO:0055066~di-, tri-valent inorganic cation homeostasis	26	2.72251	0.00662258	CCL1, CAV1, HERPUD1, OPRL1, F2RL1, CCL19, HFE, FKBP1A, KCNA5, CCL5, TGFB1, PRKCB, SLC11A1, HSP90B1, APP, CCR5, ADM, SLC30A1, GNB1, SLC24A2, BCL2, CCR2, PKD2, LTF, PRNP, F2R	834	239	13528	1.76459	1	0.0760318	11.4543
GOTERM_BP_FAT	GO:0048193~Golgi vesicle transport	17	1.7801	0.00662729	SEC23A, COPA, STX4, SEC24A, STX7, AP1G1, C16ORF70, ERGIC2, ARF1, VCP, VAMP8, ARCN1, TMED10, SNAP23, EXOC5, SEC24D, HSPA8	834	131	13528	2.10497	1	0.0758352	11.462
GOTERM_BP_FAT	GO:0048525~negative regulation of viral reproduction	4	0.418848	0.00675117	TNF, IFNB1, CCL5, TNIP1	834	7	13528	9.26893	1	0.0769499	11.664
GOTERM_BP_FAT	GO:0051047~positive regulation of secretion	15	1.57068	0.0069341	EDN3, TNFSF4, TNF, CREB1, IL13, TGFB1, PTPN11, INHBA, GCK, GRIN2B, IFNG, SERP1, PSMD9, SCAMP5, ADAM9	834	109	13528	2.2322	1	0.0787014	11.9613
GOTERM_BP_FAT	GO:0050801~ion homeostasis	39	4.08377	0.00732526	PRX, CCL1, CAV1, ATP5B, GRIK3, F2RL1, HFE, FKBP1A, KCNA5, CCL5, TGFB1, SLC11A1, APP, GRIN2B, SLC30A1, SLC24A2, BCL2, PPP3CB, PKD2, QKI, LTF, SLC4A1, EIF2B5, GJD2, HERPUD1, OPRL1, SLC12A5, GRIN2A, CCL19, PRKCB, HSP90B1, CCR5, ADM, GNB1, JUN, CCR2, SCN8A, PRNP, F2R	834	409	13528	1.54671	1	0.0826998	12.5941
GOTERM_BP_FAT	GO:0030029~actin filament-based process	26	2.72251	0.00734414	ALDOA, LIMA1, PLEK, EPB41, CNN3, LIMK1, CAPZA2, WASF2, FSCN1, PDLIM3, ACTN1, ARPC5, LLGL1, FLNA, NRAS, PFN1, KRAS, EZR, PAK2, BCL2, AMOT, PAFAH1B1, BCL6, WIPF1, CRK, PLS3	834	241	13528	1.74994	1	0.0826383	12.6245
GOTERM_BP_FAT	GO:0045926~negative regulation of growth	15	1.57068	0.00750932	RTN4, LGMN, ESR2, GREM1, NTN1, TP73, TGFB1, INHBA, ADRB3, PTK2, CDKN1B, HNF4A, BCL2, BCL6, APBB2	834	110	13528	2.2119	1	0.0841528	12.8903
GOTERM_BP_FAT	GO:0007568~aging	15	1.57068	0.00750932	MSH6, LIMS1, SOCS3, CCL5, PTEN, AGER, TIMP3, TGFB1, FOS, NRAS, KRAS, ADM, JUN, BCL2, DNAJA3	834	110	13528	2.2119	1	0.0841528	12.8903
GOTERM_BP_FAT	GO:0045597~positive regulation of cell differentiation	25	2.6178	0.00752592	BMP2, IL2RA, MAP2K1, LIMK1, SOCS3, CSF1, KLF10, MAP1B, XRCC6, TGFBR2, SOCS5, CCL5, NTN1, TGFB1, NTRK3, INHBA, CD86, JUN, BCL2, NPTN, MAPK9, RARA, GFI1, RUNX1, FNDC3B	834	229	13528	1.77081	1	0.0840625	12.917
GOTERM_BP_FAT	GO:0010629~negative regulation of gene expression	46	4.81675	0.00759126	MEF2C, THRA, HMX1, MTDH, TNF, NR6A1, HAT1, CBX3, CBX2, PAX3, ELK3, TGFB1, ZNF174, SUMO1, HOXC8, HAND1, ATP8B1, PIWIL2, BCL6, GFI1, LRRFIP1, RARB, TCF4, NR2F2, TWIST1, SIM2, TBL1XR1, BMP2, TNFSF4, KLF10, PHB, SIX3, SNAI2, MBD2, SUZ12, CDKN1B, EREG, IFNB1, DR1, HES2, YWHAQ, MDM2, RFX3, RBPJ, NCOR2, ADAR	834	504	13528	1.48045	1	0.0844937	13.0219
GOTERM_BP_FAT	GO:0045787~positive regulation of cell cycle	10	1.04712	0.00762622	EDN3, APP, CCND1, TNF, EREG, SMAD6, MDM2, RPS15A, TCF3, CD28	834	57	13528	2.84572	1	0.0845986	13.078
GOTERM_BP_FAT	GO:0043029~T cell homeostasis	6	0.628272	0.00778275	IL2RA, BCL2, PPP3CB, FAS, DNAJA3, TGFB1	834	21	13528	4.63446	1	0.0859922	13.3286
GOTERM_BP_FAT	GO:0045429~positive regulation of nitric oxide biosynthetic process	6	0.628272	0.00778275	HSP90AB1, ICAM1, HSP90AA1, TNF, IFNG, KLRK1	834	21	13528	4.63446	1	0.0859922	13.3286
GOTERM_BP_FAT	GO:0048169~regulation of long-term neuronal synaptic plasticity	6	0.628272	0.00778275	NRAS, KRAS, GRIN2B, NPTN, GRIN2A, SYNGR1	834	21	13528	4.63446	1	0.0859922	13.3286
GOTERM_BP_FAT	GO:0051130~positive regulation of cellular component organization	21	2.19895	0.00799248	EDN3, CAV1, TNF, PLEK, LIMK1, C3, MAP1B, NTN1, TGFB1, UBE2N, NTRK3, SLC11A1, SUMO1, CDKN1B, EREG, ARPC2, AMOT, CAND1, PIK3R1, CD28, ADAM9	834	181	13528	1.88195	1	0.0879361	13.6634
GOTERM_BP_FAT	GO:0010558~negative regulation of macromolecule biosynthetic process	49	5.13089	0.00800868	MEF2C, THRA, HMX1, NR6A1, CBX3, CBX2, PAX3, TGFB1, HOXC8, ATP8B1, LRRFIP1, RARB, NR2F2, TWIST1, EIF2B5, CDC6, TBL1XR1, SIX3, MBD2, SUZ12, INHBA, EREG, IFNB1, HES2, MDM2, TNF, MTDH, HAT1, ELK3, PAIP2B, ZNF174, SUMO1, HAND1, BCL6, GFI1, TCF4, SIM2, BMP2, TNFSF4, PHB, KLF10, S100A11, SNAI2, CDKN1B, DR1, YWHAQ, RFX3, RBPJ, NCOR2	834	547	13528	1.45304	1	0.0878311	13.6892
GOTERM_BP_FAT	GO:0051346~negative regulation of hydrolase activity	9	0.942408	0.00839417	GNAT1, HERPUD1, OXA1L, FICD, APOA1, PLEK, SMAD6, FKBP1A, DNAJA3	834	48	13528	3.04137	1	0.0915895	14.3013
GOTERM_BP_FAT	GO:0045793~positive regulation of cell size	9	0.942408	0.00839417	NTRK3, EP300, LIMK1, MAP1B, TMEM123, AMOT, CDK4, NTN1, TP73	834	48	13528	3.04137	1	0.0915895	14.3013
GOTERM_BP_FAT	GO:0007155~cell adhesion	60	6.28272	0.00847288	THRA, OPCML, MYBPC1, CASK, CD96, CD47, APP, GP5, CTGF, MSN, RS1, ADAM9, CYR61, ICAM1, TYRO3, PDPN, ACTN1, PTPRT, CD164, SSPN, THY1, CD84, SIRPG, CD40LG, NPTN, LAMC1, CD226, ITGAL, LIMS1, PLXNC1, TNF, COL3A1, ASTN1, CCL5, SIGLEC9, SRC, ITGBL1, VCAM1, LPXN, EZR, BCL2, PKD2, SCARB1, CD4, SPAM1, THBS1, ENTPD1, SELPLG, THBS2, APBA1, SVEP1, PLEK, COL15A1, ITGA3, TPBG, ERBB2IP, ITGA5, CDON, FBLN5, NPHS1	834	700	13528	1.39034	1	0.0921241	14.4257
GOTERM_BP_FAT	GO:0060348~bone development	16	1.67539	0.0085233	BMP2, THRA, KLF10, FHL2, SPARC, MMP2, COL5A2, CBFB, TGFB1, ALOX15, CTGF, BCL2, MAPK8, COL1A1, EXT2, BMP8B	834	123	13528	2.11	1	0.0923618	14.5053
GOTERM_BP_FAT	GO:0050708~regulation of protein secretion	10	1.04712	0.00854753	APOA1, TNF, TNFSF4, CD40LG, IFNG, IL13, SRGN, TGFB1, ADAM9, SCAMP5	834	58	13528	2.79666	1	0.0923275	14.5436
GOTERM_BP_FAT	GO:0022610~biological adhesion	60	6.28272	0.00860428	THRA, OPCML, MYBPC1, CASK, CD96, CD47, APP, GP5, CTGF, MSN, RS1, ADAM9, CYR61, ICAM1, TYRO3, PDPN, ACTN1, PTPRT, CD164, SSPN, THY1, CD84, SIRPG, CD40LG, NPTN, LAMC1, CD226, ITGAL, LIMS1, PLXNC1, TNF, COL3A1, ASTN1, CCL5, SIGLEC9, SRC, ITGBL1, VCAM1, LPXN, EZR, BCL2, PKD2, SCARB1, CD4, SPAM1, THBS1, ENTPD1, SELPLG, THBS2, APBA1, SVEP1, PLEK, COL15A1, ITGA3, TPBG, ERBB2IP, ITGA5, CDON, FBLN5, NPHS1	834	701	13528	1.38836	1	0.0926283	14.6331
GOTERM_BP_FAT	GO:0006959~humoral immune response	12	1.25654	0.00878446	C8A, POU2AF1, TNF, C3, FCN2, C6, BCL2, CD46, LTF, SERPING1, CFHR5, CD28	834	79	13528	2.46389	1	0.0941925	14.9167
GOTERM_BP_FAT	GO:0032649~regulation of interferon-gamma production	7	0.732984	0.00889854	INHBA, SLC11A1, KLRK1, TLR3, RARA, HSPD1, TLR7	834	30	13528	3.78481	1	0.0950701	15.0958
GOTERM_BP_FAT	GO:0042102~positive regulation of T cell proliferation	8	0.837696	0.00892006	VCAM1, IL2RA, CD3E, IFNG, DNAJA3, ICOSLG, SPN, CD28	834	39	13528	3.32731	1	0.0950001	15.1296
GOTERM_BP_FAT	GO:0007259~JAK-STAT cascade	8	0.837696	0.00892006	IFNAR2, PRLR, SOCS3, CCR2, IFNG, PKD2, AGER, F2R	834	39	13528	3.32731	1	0.0950001	15.1296
GOTERM_BP_FAT	GO:0006874~cellular calcium ion homeostasis	21	2.19895	0.00898643	CCL1, CAV1, HERPUD1, OPRL1, F2RL1, CCL19, FKBP1A, KCNA5, CCL5, TGFB1, PRKCB, HSP90B1, APP, ADM, CCR5, GNB1, SLC24A2, BCL2, CCR2, PKD2, F2R	834	183	13528	1.86138	1	0.0953854	15.2336
GOTERM_BP_FAT	GO:0035295~tube development	24	2.51309	0.00901636	WNT5A, BCL10, FGFR4, BMP2, PDPN, TMBIM6, TGFBR2, PAX3, CYP1A2, GREM1, TAB1, MAP3K7, PFN1, EP300, HAND1, CTGF, CRISPLD2, BCL2, GDF11, RARB, PLXND1, CYR61, SIM2, TWIST1	834	220	13528	1.76952	1	0.0954	15.2804
GOTERM_BP_FAT	GO:0006875~cellular metal ion homeostasis	22	2.30366	0.0093885	CCL1, CAV1, HERPUD1, OPRL1, F2RL1, CCL19, FKBP1A, KCNA5, CCL5, TGFB1, PRKCB, SLC11A1, HSP90B1, APP, ADM, CCR5, GNB1, SLC24A2, BCL2, CCR2, PKD2, F2R	834	196	13528	1.82068	1	0.0988555	15.861
GOTERM_BP_FAT	GO:0006903~vesicle targeting	6	0.628272	0.00957109	SNAP29, COPA, ARF1, ARCN1, TMED10, SNAP23	834	22	13528	4.42381	1	0.100386	16.1445
GOTERM_BP_FAT	GO:0019059~initiation of viral infection	6	0.628272	0.00957109	ICAM1, CCR5, PPIA, XRCC6, CD4, ITCH	834	22	13528	4.42381	1	0.100386	16.1445
GOTERM_BP_FAT	GO:0045930~negative regulation of mitotic cell cycle	6	0.628272	0.00957109	HNF4A, BCL2, BCL6, GAS1, APBB2, TGFB1	834	22	13528	4.42381	1	0.100386	16.1445
GOTERM_BP_FAT	GO:0006935~chemotaxis	19	1.98953	0.00962146	CCL1, EDN3, MAP2K1, ENPP2, CMKLR1, FPR1, CCL19, CCL16, CCL5, CXCL10, MAPK1, CCR5, IFNG, CCR2, AMOT, PDGFRB, PLAU, SPN, CYR61	834	160	13528	1.9262	1	0.100588	16.2225
GOTERM_BP_FAT	GO:0042330~taxis	19	1.98953	0.00962146	CCL1, EDN3, MAP2K1, ENPP2, CMKLR1, FPR1, CCL19, CCL16, CCL5, CXCL10, MAPK1, CCR5, IFNG, CCR2, AMOT, PDGFRB, PLAU, SPN, CYR61	834	160	13528	1.9262	1	0.100588	16.2225
GOTERM_BP_FAT	GO:0019226~transmission of nerve impulse	34	3.56021	0.00976792	PRX, SLC6A4, CACNB2, TGFB1, KCNMB1, PTK2, APP, SYPL1, GRIN2B, GRIN2D, PPP3CB, QKI, PAFAH1B1, USP14, RPS27A, APBA1, EIF2B5, GJD2, STX4, SCN2B, SLC12A5, GRIN2A, BSN, PARK2, VDAC1, GABRR2, MAPK1, KCNN1, KCNN3, SLC6A5, AKAP5, SLC5A7, SCN8A, UBA52	834	350	13528	1.57572	1	0.101742	16.449
GOTERM_BP_FAT	GO:0007229~integrin-mediated signaling pathway	11	1.15183	0.0102303	CD47, ITGAL, PTK2, PLEK, ERBB2IP, ITGA5, CTGF, COL3A1, ITGA3, ADAM9, ITGBL1	834	70	13528	2.54896	1	0.106003	17.1605
GOTERM_BP_FAT	GO:0050920~regulation of chemotaxis	7	0.732984	0.0104729	EDN3, F3, F2RL1, GREM1, THBS1, AGER, TGFB1	834	31	13528	3.66272	1	0.108069	17.5314
GOTERM_BP_FAT	GO:0045786~negative regulation of cell cycle	12	1.25654	0.0105492	INHBA, BMP2, CDKN1B, MAD2L1, HNF4A, BCL2, CDK6, BCL6, GAS1, APBB2, RUNX3, TGFB1	834	81	13528	2.40306	1	0.108497	17.6477
GOTERM_BP_FAT	GO:0009743~response to carbohydrate stimulus	10	1.04712	0.0106406	TXNIP, HNF4A, GCK, MAP1B, TGFBR2, COLEC12, THBS1, PTEN, TGFB1, EIF2B5	834	60	13528	2.70344	1	0.109068	17.7869
GOTERM_BP_FAT	GO:0045785~positive regulation of cell adhesion	10	1.04712	0.0106406	CD47, SIRPG, TNF, FBLN2, CSF1, CDK6, THBS1, SRC, ADAM9, CYR61	834	60	13528	2.70344	1	0.109068	17.7869
GOTERM_BP_FAT	GO:0009057~macromolecule catabolic process	65	6.80628	0.0108479	HECW1, BTRC, RNASEH1, KLHL3, TGFB1, PSMD1, FBXO28, PSMD4, ITCH, USP15, PSMD7, USP14, RPS27A, ADAM9, PSMD9, TBL1XR1, CDK1, SOCS3, SOCS7, GTF2H3, MBD4, SKP1, UBE2H, SOCS5, UBE2N, PSMA2, GNS, ADAMTS9, MAD2L1, UBE2K, RNF138, MDM2, PSME3, CAND1, TNFAIP3, UBA52, ATG10, FKBP1A, EDEM3, PSMA7, PSMB5, PSMF1, UBE2D4, SUMO1, UBE2D3, UBE2D2, PSMB2, OTUD7B, RNF11, USP34, FEN1, CDC20, PARK2, CDC27, PSMB9, CCNB1…	834	781	13528	1.34999	1	0.110758	18.1017
GOTERM_BP_FAT	GO:0043623~cellular protein complex assembly	19	1.98953	0.0108712	XPO1, CAV1, OXA1L, HSP90AA1, CD3E, FKBP4, TAZ, FKBP1A, MBD2, FLNA, SRC, TGFB1, CYBA, TUBB, PTK2, PRLR, IPO5, HSPA4, HSPD1	834	162	13528	1.90242	1	0.110662	18.137
GOTERM_BP_FAT	GO:0016572~histone phosphorylation	3	0.314136	0.0108966	RPS6KA5, BAZ1B, MAP3K12	834	3	13528	16.2206	1	0.110587	18.1755
GOTERM_BP_FAT	GO:0044265~cellular macromolecule catabolic process	61	6.38743	0.0110457	HECW1, BTRC, RNASEH1, KLHL3, PSMD1, FBXO28, PSMD4, ITCH, PSMD7, USP15, USP14, RPS27A, ADAM9, PSMD9, CDK1, TBL1XR1, SOCS3, SOCS7, GTF2H3, MBD4, SKP1, UBE2H, SOCS5, UBE2N, PSMA2, MAD2L1, UBE2K, RNF138, MDM2, PSME3, CAND1, TNFAIP3, UBA52, ATG10, EDEM3, PSMA7, PSMB5, PSMF1, UBE2D4, SUMO1, UBE2D3, UBE2D2, PSMB2, OTUD7B, RNF11, USP34, FEN1, CDC20, PARK2, CDC27, PSMB9, CCNB1, HSP90B1, VCP, DCP2, PSMD11,…	834	725	13528	1.36477	1	0.111697	18.401
GOTERM_BP_FAT	GO:0043370~regulation of CD4-positive, alpha beta T cell differentiation	5	0.52356	0.0112795	CD86, RARA, BCL6, IRF4, SOCS5	834	15	13528	5.40687	1	0.113607	18.7535
GOTERM_BP_FAT	GO:0006968~cellular defense response	10	1.04712	0.011821	BCL10, LILRB2, ITK, CD19, CCR5, CCR2, CCL5, TRAT1, HLA-G, SPN	834	61	13528	2.65912	1	0.118416	19.5643
GOTERM_BP_FAT	GO:0055074~calcium ion homeostasis	21	2.19895	0.0119119	CCL1, CAV1, HERPUD1, OPRL1, F2RL1, CCL19, FKBP1A, KCNA5, CCL5, TGFB1, PRKCB, HSP90B1, APP, ADM, CCR5, GNB1, SLC24A2, BCL2, CCR2, PKD2, F2R	834	188	13528	1.81188	1	0.118936	19.6997
GOTERM_BP_FAT	GO:0043627~response to estrogen stimulus	14	1.46597	0.0122074	TXNIP, ARSB, CAV1, SOCS3, TGFBR2, MAP1B, PTEN, TIMP3, TGFB1, MAPK1, CCND1, DUSP1, BCL2, RARA	834	105	13528	2.16275	1	0.121372	20.1383
GOTERM_BP_FAT	GO:0007015~actin filament organization	11	1.15183	0.0123896	ALDOA, LIMA1, EZR, PAK2, BCL2, FSCN1, PDLIM3, ACTN1, WIPF1, PLS3, FLNA	834	72	13528	2.47815	1	0.12273	20.4074
GOTERM_BP_FAT	GO:0051726~regulation of cell cycle	32	3.35079	0.0130268	E2F2, EDN3, XPO1, TNF, RPS15A, PTEN, TGFB1, APP, BCL2, BCL6, TCF3, RUNX3, HSPA8, CD28, CDK1, CDC6, BMP2, SMAD6, CDK6, GAS1, CDK4, PTPN11, CCNB1, INHBA, CCND1, CDKN1B, MAD2L1, EREG, HNF4A, JUN, MDM2, APBB2	834	331	13528	1.56816	1	0.128296	21.3424
GOTERM_BP_FAT	GO:0050878~regulation of body fluid levels	17	1.7801	0.0130754	COPA, PLEK, F2RL1, COL3A1, SERPING1, ANXA5, TP73, PLSCR1, GP5, HNF4A, CD40LG, F3, CD59, FBLN5, ENTPD1, PLAU, F2R	834	141	13528	1.95568	1	0.128386	21.4132
GOTERM_BP_FAT	GO:0007507~heart development	23	2.40838	0.0132606	PTPRJ, POU6F1, BMP2, RXRB, FBN1, COL3A1, TAZ, TGFBR2, PDLIM3, FKBP1A, PAX3, TAB1, PTEN, CRKL, EP300, LY6E, ADM, HAND1, PPP3CB, PKD2, RARB, RBPJ, NFATC3	834	215	13528	1.73523	1	0.12973	21.6828
GOTERM_BP_FAT	GO:0046651~lymphocyte proliferation	8	0.837696	0.0133421	SLC11A1, CD86, TNFSF4, CD40LG, IFNB1, BCL2, FKBP1A, HSPD1	834	42	13528	3.08964	1	0.130117	21.8013
GOTERM_BP_FAT	GO:0044087~regulation of cellular component biogenesis	17	1.7801	0.0139242	CAV1, PLEK, SMAD6, CAPZA2, MAP1B, ARPC5, PTEN, ARPC1B, SUMO1, PTK2, CDKN1B, ARPC2, AMOT, CAND1, THBS1, UBA52, RPS27A	834	142	13528	1.94191	1	0.135054	22.6415
GOTERM_BP_FAT	GO:0006816~calcium ion transport	17	1.7801	0.0139242	CAV1, TRPM6, TRPC3, TRPV2, GRIN2A, CACNB1, CACNB2, FKBP1A, PRKCB, ATP2B1, GRIN2B, ATP2A3, SLC24A2, PKD2, PPP3CB, CAMK2A, F2R	834	142	13528	1.94191	1	0.135054	22.6415
GOTERM_BP_FAT	GO:0051650~establishment of vesicle localization	7	0.732984	0.0141955	SNAP29, COPA, ARF1, MAP2K1, ARCN1, TMED10, SNAP23	834	33	13528	3.44074	1	0.137136	23.0304
GOTERM_BP_FAT	GO:0048639~positive regulation of developmental growth	5	0.52356	0.0143197	NTRK3, LIMK1, MAP1B, TGFBR2, NTN1	834	16	13528	5.06894	1	0.137879	23.2077
GOTERM_BP_FAT	GO:0050764~regulation of phagocytosis	5	0.52356	0.0143197	SLC11A1, C3, SCARB1, PTEN, TGFB1	834	16	13528	5.06894	1	0.137879	23.2077
GOTERM_BP_FAT	GO:0002698~negative regulation of immune effector process	5	0.52356	0.0143197	MICB, PPP3CB, BCL6, SERPING1, SPN	834	16	13528	5.06894	1	0.137879	23.2077
GOTERM_BP_FAT	GO:0045619~regulation of lymphocyte differentiation	10	1.04712	0.0144713	INHBA, CD86, IL2RA, TGFBR2, CTLA4, RARA, BCL6, IRF4, FAS, SOCS5	834	63	13528	2.5747	1	0.138862	23.4237
GOTERM_BP_FAT	GO:0007610~behavior	42	4.39791	0.0146456	OPRM1, CCL1, EDN3, HMGCR, ENPP2, ASTN1, FPR1, CCL5, PTEN, CXCL10, FOS, APP, KRAS, GRIN2B, SLC24A2, BCL2, GRIN2D, IFNG, PAFAH1B1, GFI1, SPN, APBA1, CYR61, FZD9, MAP2K1, CMKLR1, GRIN2A, CCL19, PARK2, ESR2, MBD2, CCL16, VDAC1, MAPK1, NRAS, CCR5, ITGA5, JUN, CCR2, AMOT, PDGFRB, PLAU	834	469	13528	1.45259	1	0.140041	23.6711
GOTERM_BP_FAT	GO:0043124~negative regulation of I-kappaB kinase/NF-kappaB cascade	4	0.418848	0.0147663	OTUD7B, TNFAIP3, DNAJA3, RHOH	834	9	13528	7.20917	1	0.140735	23.8421
GOTERM_BP_FAT	GO:0045773~positive regulation of axon extension	4	0.418848	0.0147663	NTRK3, LIMK1, MAP1B, NTN1	834	9	13528	7.20917	1	0.140735	23.8421
GOTERM_BP_FAT	GO:0055065~metal ion homeostasis	22	2.30366	0.0151117	CCL1, CAV1, HERPUD1, OPRL1, F2RL1, CCL19, FKBP1A, KCNA5, CCL5, TGFB1, PRKCB, SLC11A1, HSP90B1, APP, ADM, CCR5, GNB1, SLC24A2, BCL2, CCR2, PKD2, F2R	834	205	13528	1.74075	1	0.143414	24.3295
GOTERM_BP_FAT	GO:0002541~activation of plasma proteins involved in acute inflammatory response	8	0.837696	0.0151144	C8A, C3, FCN2, C6, F3, CD46, SERPING1, CFHR5	834	43	13528	3.01779	1	0.143053	24.3333
GOTERM_BP_FAT	GO:0048878~chemical homeostasis	45	4.71204	0.0154359	PRX, CCL1, CAV1, ATP5B, GRIK3, F2RL1, HFE, FKBP1A, KCNA5, CCL5, TGFB1, ASGR2, SLC11A1, APP, APOA1, GRIN2B, SLC30A1, SLC24A2, BCL2, PPP3CB, PKD2, QKI, LTF, SCARB1, SLC4A1, EIF2B5, GJD2, HERPUD1, OPRL1, SLC12A5, GRIN2A, CCL19, PRKCB, PTPN11, HSP90B1, GCK, CCR5, HNF4A, ADM, GNB1, JUN, CCR2, SCN8A, PRNP, F2R	834	512	13528	1.42564	1	0.145493	24.7842
GOTERM_BP_FAT	GO:0007166~cell surface receptor linked signal transduction	137	14.3455	0.0155208	EDN3, MICB, LTBP2, OSMR, BTRC, GRIK3, ADCY6, F2RL1, TLR2, TGFB1, CXCL10, MAP3K7, CD47, APP, APOA1, GRIN2B, CTGF, IFNG, GAB1, PRKACB, KLRD1, FRS2, SPN, ADAM9, PTPRJ, BCL10, ATRNL1, CD3D, CD3E, GRIN2A, SOCS7, PTPRT, SOCS5, THY1, GABRR2, IGSF6, LILRB2, MAPK1, SSTR2, CCR5, ARRB2, IFNB1, JUN, MC2R, CCR2, COL1A2, PDGFRB, RNF138, WNT5A, ITGAL, FGFR4, ENPP2, CYSLTR2, KLRK1, CCL5, SRC, ITGBL1, ADRB3, PTK2…	834	1856	13528	1.19732	1	0.145848	24.9029
GOTERM_BP_FAT	GO:0032446~protein modification by small protein conjugation	16	1.67539	0.0157475	ATG10, SOCS7, PARK2, UBE2H, UBE2N, SUZ12, SUMO1, UBE2D3, UBE2D2, VCP, RNF11, MDM2, CAND1, ITCH, UBA52, RPS27A	834	132	13528	1.96614	1	0.147435	25.2189
GOTERM_BP_FAT	GO:0042327~positive regulation of phosphorylation	13	1.36126	0.0157746	BCL10, CAV1, CCND1, BMP2, TNF, EREG, CD3E, BCL2, IFNG, CD4, TLR4, THBS1, TGFB1	834	97	13528	2.1739	1	0.14728	25.2566
GOTERM_BP_FAT	GO:0034976~response to endoplasmic reticulum stress	7	0.732984	0.0163645	HERPUD1, ATG10, CCND1, VCP, IFNG, ERN1, SCAMP5	834	34	13528	3.33954	1	0.151985	26.0725
GOTERM_BP_FAT	GO:0002573~myeloid leukocyte differentiation	7	0.732984	0.0163645	TNF, CSF1, TGFBR2, IRF4, OSTM1, CHUK, TGFB1	834	34	13528	3.33954	1	0.151985	26.0725
GOTERM_BP_FAT	GO:0046637~regulation of alpha-beta T cell differentiation	6	0.628272	0.0165804	CD86, TGFBR2, RARA, BCL6, IRF4, SOCS5	834	25	13528	3.89295	1	0.153439	26.369
GOTERM_BP_FAT	GO:0070201~regulation of establishment of protein localization	15	1.57068	0.0166637	TNFSF4, TNF, G3BP2, IL13, FLNA, TGFB1, PTPN11, APOA1, HNF4A, CD40LG, IFNG, SRGN, PIK3R1, SCAMP5, ADAM9	834	121	13528	2.01082	1	0.153749	26.4831
GOTERM_BP_FAT	GO:0032940~secretion by cell	22	2.30366	0.0166965	SNAP29, EDN3, STX4, YWHAZ, LTBP2, RAB3D, PLEK, MYO1F, PDIA4, CCL5, PEX5L, CANX, LLGL1, CXCL10, ANK1, LY6E, CD40LG, TMED10, VAMP3, EXOC5, APBA1, SCAMP5	834	207	13528	1.72393	1	0.153628	26.528
GOTERM_BP_FAT	GO:0051250~negative regulation of lymphocyte activation	9	0.942408	0.0167609	INHBA, IL2RA, CTLA4, BCL6, ITCH, FAS, SOCS5, SPN, TGFB1	834	54	13528	2.70344	1	0.153775	26.6161
GOTERM_BP_FAT	GO:0007268~synaptic transmission	29	3.03665	0.0169752	SLC6A4, CACNB2, KCNMB1, APP, PTK2, SYPL1, GRIN2B, GRIN2D, PPP3CB, PAFAH1B1, USP14, RPS27A, APBA1, GJD2, STX4, SCN2B, SLC12A5, GRIN2A, BSN, PARK2, VDAC1, GABRR2, MAPK1, KCNN1, KCNN3, SLC6A5, AKAP5, SLC5A7, UBA52	834	298	13528	1.57852	1	0.155192	26.9084
GOTERM_BP_FAT	GO:0002699~positive regulation of immune effector process	8	0.837696	0.0170479	MAP3K7, BCL10, C3, KLRK1, IL13, HSPD1, CD226, B2M	834	44	13528	2.9492	1	0.155404	27.0072
GOTERM_BP_FAT	GO:0040007~growth	20	2.09424	0.0177265	AR, BMP2, RXRB, SOCS5, GAS1, TIMP3, TGFB1, PTPN11, CCNB1, INHBA, APP, LY6E, ERBB2IP, EREG, BCL2, GDF11, PLAU, APBA1, BMP8B, PLEKHA1	834	183	13528	1.77275	1	0.1607	27.9243
GOTERM_BP_FAT	GO:0055080~cation homeostasis	28	2.93194	0.0177492	CCL1, CAV1, ATP5B, F2RL1, HFE, FKBP1A, KCNA5, CCL5, TGFB1, SLC11A1, APP, SLC30A1, SLC24A2, BCL2, PKD2, LTF, HERPUD1, OPRL1, SLC12A5, CCL19, PRKCB, HSP90B1, ADM, CCR5, GNB1, CCR2, PRNP, F2R	834	286	13528	1.58803	1	0.160478	27.9548
GOTERM_BP_FAT	GO:0046330~positive regulation of JNK cascade	5	0.52356	0.017832	MAP3K7, TNF, TLR3, EDA2R, TLR4	834	17	13528	4.77077	1	0.160757	28.066
GOTERM_BP_FAT	GO:0009132~nucleoside diphosphate metabolic process	5	0.52356	0.017832	ATP5E, ATP5B, RRM2, NUDT7, ENTPD1	834	17	13528	4.77077	1	0.160757	28.066
GOTERM_BP_FAT	GO:0002762~negative regulation of myeloid leukocyte differentiation	5	0.52356	0.017832	INHBA, TLR3, TLR4, RUNX1, TOB2	834	17	13528	4.77077	1	0.160757	28.066
GOTERM_BP_FAT	GO:0051592~response to calcium ion	9	0.942408	0.0185904	TXNIP, ACTB, CAV1, CCND1, EP300, DUSP1, THBS1, KCNMB1, ADAM9	834	55	13528	2.65428	1	0.166624	29.0761
GOTERM_BP_FAT	GO:0051969~regulation of transmission of nerve impulse	17	1.7801	0.0188299	EDN3, TNF, GRIK3, MAP1B, GRIN2A, PARK2, SYNGR1, NRAS, KRAS, GRIN2B, SLC24A2, IFNG, NPTN, PPP3CB, CAMK2A, UBA52, RPS27A	834	147	13528	1.87585	1	0.168171	29.3924
GOTERM_BP_FAT	GO:0009749~response to glucose stimulus	8	0.837696	0.0191495	TXNIP, HNF4A, GCK, TGFBR2, THBS1, PTEN, TGFB1, EIF2B5	834	45	13528	2.88367	1	0.170361	29.8123
GOTERM_BP_FAT	GO:0042326~negative regulation of phosphorylation	8	0.837696	0.0191495	INHBA, CAV1, CDKN1B, HNF4A, JUN, SMAD6, FKBP1A, TGFB1	834	45	13528	2.88367	1	0.170361	29.8123
GOTERM_BP_FAT	GO:0007010~cytoskeleton organization	39	4.08377	0.0191595	ALDOA, CAV1, LIMA1, PRC1, CNN3, CAPZA2, WASF2, PDLIM3, ARPC5, LLGL1, PFN1, PTK2, TUBB, KRAS, ANK1, EZR, PAK2, BCL2, PAFAH1B1, BCL6, NCKIPSD, WIPF1, PLS3, PLEK, EPB41, LIMK1, RAN, MAP1B, FSCN1, ACTN1, TUBGCP2, FLNA, THY1, NRAS, SEMA6A, ERBB2IP, AMOT, SGCD, CRK	834	436	13528	1.45093	1	0.170014	29.8253
GOTERM_BP_FAT	GO:0060538~skeletal muscle organ development	10	1.04712	0.0192342	APP, CAV1, EP300, TAZ, PPP3CB, CACNB2, MBNL1, NR2F2, DNAJA3, F2R	834	66	13528	2.45767	1	0.170195	29.9231
GOTERM_BP_FAT	GO:0007519~skeletal muscle tissue development	10	1.04712	0.0192342	APP, CAV1, EP300, TAZ, PPP3CB, CACNB2, MBNL1, NR2F2, DNAJA3, F2R	834	66	13528	2.45767	1	0.170195	29.9231
GOTERM_BP_FAT	GO:0032496~response to lipopolysaccharide	11	1.15183	0.0192756	IRAK1, MAPK1, FOS, SLC11A1, ADM, SOCS3, JUN, SCARB1, TLR4, CCL5, F2R	834	77	13528	2.31723	1	0.170106	29.9773
GOTERM_BP_FAT	GO:0051050~positive regulation of transport	23	2.40838	0.0194886	EDN3, CAV1, TNF, TNFSF4, C3, CREB1, IL13, TGFB1, FLNA, PTPN11, THY1, INHBA, SLC11A1, GCK, GRIN2B, IFNG, PON1, PIK3R1, F2R, ADAM9, PSMD9, SERP1, SCAMP5	834	223	13528	1.67298	1	0.171403	30.2552
GOTERM_BP_FAT	GO:0000018~regulation of DNA recombination	6	0.628272	0.019515	MSH6, IFNG, BCL6, KPNA2, KPNA1, TGFB1	834	26	13528	3.74322	1	0.17119	30.2896
GOTERM_BP_FAT	GO:0045937~positive regulation of phosphate metabolic process	13	1.36126	0.0196804	BCL10, CAV1, CCND1, BMP2, TNF, EREG, CD3E, BCL2, IFNG, CD4, TLR4, THBS1, TGFB1	834	100	13528	2.10868	1	0.172093	30.5045
GOTERM_BP_FAT	GO:0010562~positive regulation of phosphorus metabolic process	13	1.36126	0.0196804	BCL10, CAV1, CCND1, BMP2, TNF, EREG, CD3E, BCL2, IFNG, CD4, TLR4, THBS1, TGFB1	834	100	13528	2.10868	1	0.172093	30.5045
GOTERM_BP_FAT	GO:0048872~homeostasis of number of cells	13	1.36126	0.0196804	IL2RA, CSF1, TRIM10, TGFB1, INHBA, BCL2, IFNG, IKBKG, PPP3CB, BCL6, FAS, DNAJA3, F2R	834	100	13528	2.10868	1	0.172093	30.5045
GOTERM_BP_FAT	GO:0008624~induction of apoptosis by extracellular signals	14	1.46597	0.0200943	TNF, CD3E, ARHGEF6, FADD, VAV2, TIMP3, CASP10, MAPK9, MAPK8, FAS, UBA52, RPS27A, SPN, KALRN	834	112	13528	2.02758	1	0.174976	31.0397
GOTERM_BP_FAT	GO:0050710~negative regulation of cytokine secretion	4	0.418848	0.0201427	APOA1, TNF, TNFSF4, SRGN	834	10	13528	6.48825	1	0.174931	31.102
GOTERM_BP_FAT	GO:0002828~regulation of T-helper 2 type immune response	4	0.418848	0.0201427	CD86, RARA, BCL6, SOCS5	834	10	13528	6.48825	1	0.174931	31.102
GOTERM_BP_FAT	GO:0001953~negative regulation of cell-matrix adhesion	4	0.418848	0.0201427	BCL6, THBS1, PTEN, PIK3R1	834	10	13528	6.48825	1	0.174931	31.102
GOTERM_BP_FAT	GO:0033138~positive regulation of peptidyl-serine phosphorylation	4	0.418848	0.0201427	CAV1, BCL2, IFNG, TGFB1	834	10	13528	6.48825	1	0.174931	31.102
GOTERM_BP_FAT	GO:0050804~regulation of synaptic transmission	16	1.67539	0.0201755	EDN3, TNF, GRIK3, MAP1B, GRIN2A, PARK2, SYNGR1, NRAS, KRAS, GRIN2B, SLC24A2, NPTN, PPP3CB, CAMK2A, UBA52, RPS27A	834	136	13528	1.90831	1	0.174763	31.1443
GOTERM_BP_FAT	GO:0000902~cell morphogenesis	33	3.4555	0.0202953	LIMS1, ONECUT2, LLGL1, TGFB1, APP, PTK2, ANK1, EZR, BCL2, PAFAH1B1, BCL6, RUNX3, SPN, RPS27A, ACTB, PARD6B, BMP2, MAP2K1, PDPN, CREB1, MAP1B, GAS1, NTN1, PTPN11, SEMA6A, ERBB2IP, ADM, CLIC5, LAMC1, APBB2, FEZ2, UBA52, KALRN	834	356	13528	1.5036	1	0.175284	31.2982
GOTERM_BP_FAT	GO:0045892~negative regulation of transcription, DNA-dependent	33	3.4555	0.0202953	MEF2C, TNF, MTDH, HMX1, NR6A1, CBX3, HAT1, CBX2, PAX3, ZNF174, HOXC8, HAND1, BCL6, GFI1, RARB, TCF4, NR2F2, TWIST1, SIM2, TBL1XR1, BMP2, TNFSF4, KLF10, SIX3, SNAI2, MBD2, SUZ12, CDKN1B, DR1, YWHAQ, MDM2, RBPJ, NCOR2	834	356	13528	1.5036	1	0.175284	31.2982
GOTERM_BP_FAT	GO:0010572~positive regulation of platelet activation	3	0.314136	0.0209054	PLEK, PDPN, TLR4	834	4	13528	12.1655	1	0.17966	32.0773
GOTERM_BP_FAT	GO:0030656~regulation of vitamin metabolic process	3	0.314136	0.0209054	TNF, IFNG, GFI1	834	4	13528	12.1655	1	0.17966	32.0773
GOTERM_BP_FAT	GO:0060556~regulation of vitamin D biosynthetic process	3	0.314136	0.0209054	TNF, IFNG, GFI1	834	4	13528	12.1655	1	0.17966	32.0773
GOTERM_BP_FAT	GO:0046887~positive regulation of hormone secretion	7	0.732984	0.0213658	EDN3, INHBA, GCK, CREB1, PTPN11, SERP1, PSMD9	834	36	13528	3.15401	1	0.182826	32.6598
GOTERM_BP_FAT	GO:0010741~negative regulation of protein kinase cascade	7	0.732984	0.0213658	CAV1, HNF4A, OTUD7B, TNFAIP3, PTEN, DNAJA3, RHOH	834	36	13528	3.15401	1	0.182826	32.6598
GOTERM_BP_FAT	GO:0048168~regulation of neuronal synaptic plasticity	7	0.732984	0.0213658	NRAS, KRAS, GRIN2B, NPTN, GRIN2A, SYNGR1, CAMK2A	834	36	13528	3.15401	1	0.182826	32.6598
GOTERM_BP_FAT	GO:0001816~cytokine production	8	0.837696	0.021426	BCL10, SLC11A1, TNFSF4, CD4, TLR4, HSPD1, CD226, CD28	834	46	13528	2.82098	1	0.182853	32.7355
GOTERM_BP_FAT	GO:0050795~regulation of behavior	8	0.837696	0.021426	EDN3, F3, F2RL1, ESR2, GREM1, THBS1, AGER, TGFB1	834	46	13528	2.82098	1	0.182853	32.7355
GOTERM_BP_FAT	GO:0018108~peptidyl-tyrosine phosphorylation	8	0.837696	0.021426	PRLR, DYRK1A, IFNG, PDGFRB, JAK1, JAK3, SRC, F2R	834	46	13528	2.82098	1	0.182853	32.7355
GOTERM_BP_FAT	GO:0002763~positive regulation of myeloid leukocyte differentiation	5	0.52356	0.0218352	KLF10, JUN, CSF1, RUNX1, CCL5	834	18	13528	4.50573	1	0.185587	33.2487
GOTERM_BP_FAT	GO:0002718~regulation of cytokine production during immune response	5	0.52356	0.0218352	MAP3K7, BCL10, APOA1, TNF, BCL6	834	18	13528	4.50573	1	0.185587	33.2487
GOTERM_BP_FAT	GO:0009314~response to radiation	21	2.19895	0.0220485	GNAT1, MSH6, CAV1, TRPC3, HMGCR, SOCS3, COL3A1, XRCC6, GRIN2A, MBD4, SNAI2, TGFB1, FOS, NRAS, CCND1, APP, KRAS, DUSP1, BCL2, MAPK8, FEN1	834	200	13528	1.70317	1	0.186788	33.5146
GOTERM_BP_FAT	GO:0043406~positive regulation of MAP kinase activity	13	1.36126	0.0226576	EDN3, TNF, KRAS, MAP2K1, PTPLAD1, GAB1, FPR1, SHC1, TLR6, THBS1, FRS2, TGFB1, PTPN11	834	102	13528	2.06733	1	0.191018	34.2686
GOTERM_BP_FAT	GO:0034330~cell junction organization	9	0.942408	0.0226698	PARD6B, HNF4A, ITGA5, BCL2, AMOT, ACTN1, LAMC1, TGFB1, THY1	834	57	13528	2.56115	1	0.190657	34.2837
GOTERM_BP_FAT	GO:0002695~negative regulation of leukocyte activation	9	0.942408	0.0226698	INHBA, IL2RA, CTLA4, BCL6, ITCH, FAS, SOCS5, SPN, TGFB1	834	57	13528	2.56115	1	0.190657	34.2837
GOTERM_BP_FAT	GO:0033077~T cell differentiation in the thymus	6	0.628272	0.0227706	CD3D, CD3E, BCL2, FAS, DNAJA3, SPN	834	27	13528	3.60458	1	0.190973	34.4077
GOTERM_BP_FAT	GO:0051223~regulation of protein transport	14	1.46597	0.0229275	TNF, APOA1, TNFSF4, HNF4A, CD40LG, IFNG, G3BP2, IL13, TGFB1, FLNA, SRGN, ADAM9, SCAMP5, PTPN11	834	114	13528	1.99201	1	0.191714	34.6002
GOTERM_BP_FAT	GO:0009746~response to hexose stimulus	8	0.837696	0.0238835	TXNIP, HNF4A, GCK, TGFBR2, THBS1, PTEN, TGFB1, EIF2B5	834	47	13528	2.76096	1	0.198475	35.7618
GOTERM_BP_FAT	GO:0034284~response to monosaccharide stimulus	8	0.837696	0.0238835	TXNIP, HNF4A, GCK, TGFBR2, THBS1, PTEN, TGFB1, EIF2B5	834	47	13528	2.76096	1	0.198475	35.7618
GOTERM_BP_FAT	GO:0048638~regulation of developmental growth	8	0.837696	0.0238835	RTN4, NTRK3, LIMK1, MAP1B, TGFBR2, NTN1, UBA52, RPS27A	834	47	13528	2.76096	1	0.198475	35.7618
GOTERM_BP_FAT	GO:0051648~vesicle localization	7	0.732984	0.0242156	SNAP29, COPA, ARF1, MAP2K1, ARCN1, TMED10, SNAP23	834	37	13528	3.06877	1	0.200499	36.1609
GOTERM_BP_FAT	GO:0051046~regulation of secretion	21	2.19895	0.0242429	EDN3, TNF, TNFSF4, RAB3D, CREB1, IL13, PARK2, TGFB1, PTPN11, INHBA, APOA1, GCK, GRIN2B, CD40LG, IFNG, CAMK2A, SRGN, ADAM9, PSMD9, SERP1, SCAMP5	834	202	13528	1.6863	1	0.200235	36.1935
GOTERM_BP_FAT	GO:0006979~response to oxidative stress	18	1.88482	0.0243247	TXNIP, PXDN, MICB, MAP2K1, STK25, TLR4, CCL5, PSMB5, FOS, EP300, DUSP1, UCP2, JUN, BCL2, GAB1, COL1A1, PRNP, ADAM9	834	164	13528	1.78031	1	0.200378	36.2914
GOTERM_BP_FAT	GO:0051241~negative regulation of multicellular organismal process	18	1.88482	0.0243247	CAV1, TNF, LGMN, GRIK3, TGFBR2, ANXA5, INHBA, SLC11A1, ADRB3, APOA1, ADM, SLC24A2, IFNG, RARA, BCL6, THBS1, SRGN, PLAU	834	164	13528	1.78031	1	0.200378	36.2914
GOTERM_BP_FAT	GO:0006887~exocytosis	14	1.46597	0.0244505	SNAP29, STX4, YWHAZ, RAB3D, PLEK, MYO1F, CCL5, PEX5L, LLGL1, ANK1, TMED10, VAMP3, EXOC5, SCAMP5	834	115	13528	1.97468	1	0.200848	36.4417
GOTERM_BP_FAT	GO:0006892~post-Golgi vesicle-mediated transport	9	0.942408	0.0249293	STX4, STX7, ARF1, VAMP8, AP1G1, C16ORF70, EXOC5, SNAP23, HSPA8	834	58	13528	2.51699	1	0.203922	37.0104
GOTERM_BP_FAT	GO:0051253~negative regulation of RNA metabolic process	33	3.4555	0.0249304	MEF2C, TNF, MTDH, HMX1, NR6A1, CBX3, HAT1, CBX2, PAX3, ZNF174, HOXC8, HAND1, BCL6, GFI1, RARB, TCF4, NR2F2, TWIST1, SIM2, TBL1XR1, BMP2, TNFSF4, KLF10, SIX3, SNAI2, MBD2, SUZ12, CDKN1B, DR1, YWHAQ, MDM2, RBPJ, NCOR2	834	362	13528	1.47868	1	0.203461	37.0116
GOTERM_BP_FAT	GO:0007346~regulation of mitotic cell cycle	17	1.7801	0.0249607	CDC6, EDN3, CDK1, TNF, SMAD6, GAS1, TGFB1, CCND1, APP, MAD2L1, EREG, HNF4A, BCL2, MDM2, BCL6, APBB2, CD28	834	152	13528	1.81415	1	0.203216	37.0475
GOTERM_BP_FAT	GO:0031099~regeneration	10	1.04712	0.0250399	CCNB1, CCND1, ADM, SOCS3, ATIC, BCL2, MAP1B, TIMP3, PLAU, TGFB1	834	69	13528	2.35082	1	0.203331	37.1411
GOTERM_BP_FAT	GO:0051656~establishment of organelle localization	10	1.04712	0.0250399	SNAP29, COPA, PTK2, ARF1, MAP2K1, ARCN1, TMED10, PAFAH1B1, SNAP23, NTN1	834	69	13528	2.35082	1	0.203331	37.1411
GOTERM_BP_FAT	GO:0007584~response to nutrient	16	1.67539	0.025489	ARSB, CAV1, MICB, BMP2, TGFBR2, MAP1B, TIMP3, PTEN, TGFB1, SSTR2, CCND1, DUSP1, BCL2, DAD1, RARA, COL1A1	834	140	13528	1.85379	1	0.206143	37.669
GOTERM_BP_FAT	GO:0030308~negative regulation of cell growth	12	1.25654	0.0254995	RTN4, INHBA, CDKN1B, HNF4A, BCL2, BCL6, ESR2, APBB2, GREM1, NTN1, TP73, TGFB1	834	92	13528	2.11573	1	0.205751	37.6814
GOTERM_BP_FAT	GO:0045596~negative regulation of cell differentiation	22	2.30366	0.0255001	RTN4, CAV1, CTLA4, TLR3, CDK6, TLR4, SOCS5, NTN1, TGFB1, THY1, MAPK1, INHBA, PTK2, CCND1, EREG, GDF11, PIWIL2, BCL6, GFI1, RUNX1, TOB2, TWIST1	834	216	13528	1.6521	1	0.205288	37.682
GOTERM_BP_FAT	GO:0045076~regulation of interleukin-2 biosynthetic process	5	0.52356	0.0263443	CD86, CD3E, CD4, IRF4, CD28	834	19	13528	4.26859	1	0.210915	38.6631
GOTERM_BP_FAT	GO:0048008~platelet-derived growth factor receptor signaling pathway	5	0.52356	0.0263443	TXNIP, PDGFRB, PTEN, SRC, PLEKHA1	834	19	13528	4.26859	1	0.210915	38.6631
GOTERM_BP_FAT	GO:0050821~protein stabilization	6	0.628272	0.0263579	STX12, APOA1, A1CF, HSPD1, DNAJA3, FLNA	834	28	13528	3.47585	1	0.210538	38.6788
GOTERM_BP_FAT	GO:0031341~regulation of cell killing	6	0.628272	0.0263579	ICAM1, IFNG, PPP3CB, KLRK1, CD226, B2M	834	28	13528	3.47585	1	0.210538	38.6788
GOTERM_BP_FAT	GO:0002688~regulation of leukocyte chemotaxis	4	0.418848	0.0264505	EDN3, F2RL1, GREM1, THBS1	834	11	13528	5.89841	1	0.210728	38.7854
GOTERM_BP_FAT	GO:0018212~peptidyl-tyrosine modification	8	0.837696	0.026528	PRLR, DYRK1A, IFNG, PDGFRB, JAK1, JAK3, SRC, F2R	834	48	13528	2.70344	1	0.21081	38.8745
GOTERM_BP_FAT	GO:0045936~negative regulation of phosphate metabolic process	8	0.837696	0.026528	INHBA, CAV1, CDKN1B, HNF4A, JUN, SMAD6, FKBP1A, TGFB1	834	48	13528	2.70344	1	0.21081	38.8745
GOTERM_BP_FAT	GO:0032582~negative regulation of gene-specific transcription	8	0.837696	0.026528	MEF2C, TBL1XR1, BMP2, CDKN1B, TNFSF4, HAND1, GFI1, NCOR2	834	48	13528	2.70344	1	0.21081	38.8745
GOTERM_BP_FAT	GO:0010563~negative regulation of phosphorus metabolic process	8	0.837696	0.026528	INHBA, CAV1, CDKN1B, HNF4A, JUN, SMAD6, FKBP1A, TGFB1	834	48	13528	2.70344	1	0.21081	38.8745
GOTERM_BP_FAT	GO:0043405~regulation of MAP kinase activity	16	1.67539	0.0269668	EDN3, CAV1, TNF, KRAS, MAP2K1, HMGCR, PTPLAD1, GAB1, FPR1, SHC1, TLR6, THBS1, FRS2, TGFB1, TP73, PTPN11	834	141	13528	1.84064	1	0.21346	39.377
GOTERM_BP_FAT	GO:0019221~cytokine-mediated signaling pathway	10	1.04712	0.0272249	IRAK1, IL2RB, TNF, KRAS, EREG, CCR2, JAK1, FKBP1A, JAK3, SOCS5	834	70	13528	2.31723	1	0.214813	39.6708
GOTERM_BP_FAT	GO:0030099~myeloid cell differentiation	12	1.25654	0.0273755	INHBA, TNF, CSF1, TGFBR2, BCL6, IRF4, OSTM1, TRIM10, RUNX1, CHUK, CBFB, TGFB1	834	93	13528	2.09298	1	0.215399	39.8416
GOTERM_BP_FAT	GO:0010551~regulation of specific transcription from RNA polymerase II promoter	12	1.25654	0.0293489	MEF2C, TBL1XR1, IKZF2, THRA, HNF4A, HAND1, CREB1, XRCC6, IRF4, GFI1, TCF3, NCOR2	834	94	13528	2.07072	1	0.228701	42.0374
GOTERM_BP_FAT	GO:0007163~establishment or maintenance of cell polarity	8	0.837696	0.0293651	PARD6B, LIMS1, ANK1, EZR, ERBB2IP, PAFAH1B1, SPN, LLGL1	834	49	13528	2.64827	1	0.228313	42.0551
GOTERM_BP_FAT	GO:0016032~viral reproduction	10	1.04712	0.0295409	CCL1, ICAM1, CCR5, PPIA, XRCC6, CALCOCO2, CD4, ITCH, GFI1, TGFB1	834	71	13528	2.28459	1	0.229027	42.2469
GOTERM_BP_FAT	GO:0050921~positive regulation of chemotaxis	6	0.628272	0.0302865	EDN3, F3, F2RL1, THBS1, AGER, TGFB1	834	29	13528	3.35599	1	0.233643	43.054
GOTERM_BP_FAT	GO:0002831~regulation of response to biotic stimulus	6	0.628272	0.0302865	MICB, HSPD1, CD226, SPN, AP2M1, CD28	834	29	13528	3.35599	1	0.233643	43.054
GOTERM_BP_FAT	GO:0001558~regulation of cell growth	20	2.09424	0.0304025	RTN4, LIMK1, MAP1B, ESR2, GREM1, NTN1, TP73, TGFB1, NTRK3, INHBA, EP300, CDKN1B, HNF4A, CTGF, BCL2, BCL6, ITCH, APBB2, CRIM1, CYR61	834	194	13528	1.67223	1	0.23393	43.1785
GOTERM_BP_FAT	GO:0046903~secretion	28	2.93194	0.0305942	SNAP29, COPA, EDN3, YWHAZ, LTBP2, RAB3D, TACR2, AQP6, PDIA4, CCL5, PEX5L, CANX, LLGL1, CXCL10, ANK1, LY6E, TMED10, EXOC5, APBA1, SCAMP5, STX4, PLEK, MYO1F, TP73, CD40LG, NPHS1, VAMP3, PLA2G5	834	300	13528	1.51392	1	0.234729	43.3838
GOTERM_BP_FAT	GO:0009266~response to temperature stimulus	11	1.15183	0.0308176	ADRB3, FOS, MICB, HSPB6, ADM, SOCS3, TRPV2, BCL2, HSPA4, THBS1, EIF2B5	834	83	13528	2.14972	1	0.235739	43.6223
GOTERM_BP_FAT	GO:0010638~positive regulation of organelle organization	11	1.15183	0.0308176	UBE2N, EDN3, CAV1, CDKN1B, TNF, PLEK, EREG, ARPC2, MAP1B, AMOT, CD28	834	83	13528	2.14972	1	0.235739	43.6223
GOTERM_BP_FAT	GO:0016567~protein ubiquitination	14	1.46597	0.031296	SOCS7, PARK2, UBE2H, UBE2N, SUZ12, UBE2D3, UBE2D2, VCP, RNF11, MDM2, CAND1, ITCH, RPS27A, UBA52	834	119	13528	1.90831	1	0.238462	44.1296
GOTERM_BP_FAT	GO:0051385~response to mineralocorticoid stimulus	5	0.52356	0.0313703	FOS, CCND1, KRAS, BCL2, SRC	834	20	13528	4.05516	1	0.238453	44.208
GOTERM_BP_FAT	GO:0002685~regulation of leukocyte migration	5	0.52356	0.0313703	ICAM1, EDN3, F2RL1, GREM1, THBS1	834	20	13528	4.05516	1	0.238453	44.208
GOTERM_BP_FAT	GO:0030516~regulation of axon extension	5	0.52356	0.0313703	RTN4, NTRK3, LIMK1, MAP1B, NTN1	834	20	13528	4.05516	1	0.238453	44.208
GOTERM_BP_FAT	GO:0007626~locomotory behavior	26	2.72251	0.0316309	OPRM1, CCL1, EDN3, ENPP2, ASTN1, FPR1, CCL5, CXCL10, APP, GRIN2D, IFNG, PAFAH1B1, SPN, APBA1, CYR61, MAP2K1, CMKLR1, CCL19, PARK2, CCL16, MAPK1, CCR5, CCR2, PDGFRB, AMOT, PLAU	834	274	13528	1.53918	1	0.239692	44.4822
GOTERM_BP_FAT	GO:0009968~negative regulation of signal transduction	22	2.30366	0.0317231	CAV1, PLEK, SOCS3, CD3E, SMAD6, ONECUT2, SIX3, SOCS7, SOCS5, GAS1, GREM1, PTEN, THY1, ADRB3, CCND1, HNF4A, OTUD7B, BCL6, TNFAIP3, THBS1, DNAJA3, RHOH	834	221	13528	1.61472	1	0.239799	44.5788
GOTERM_BP_FAT	GO:0060341~regulation of cellular localization	24	2.51309	0.032506	EDN3, TNF, TNFSF4, RAB3D, CREB1, G3BP2, IL13, PARK2, TGFB1, FLNA, PTPN11, INHBA, APOA1, GCK, HNF4A, GRIN2B, CD40LG, IFNG, CAMK2A, SRGN, ADAM9, PSMD9, SERP1, SCAMP5	834	248	13528	1.56974	1	0.244495	45.3935
GOTERM_BP_FAT	GO:0010648~negative regulation of cell communication	24	2.51309	0.032506	CAV1, PLEK, SOCS3, CD3E, GRIK3, SMAD6, ONECUT2, SIX3, SOCS7, SOCS5, GAS1, GREM1, PTEN, THY1, ADRB3, CCND1, HNF4A, SLC24A2, OTUD7B, BCL6, TNFAIP3, THBS1, DNAJA3, RHOH	834	248	13528	1.56974	1	0.244495	45.3935
GOTERM_BP_FAT	GO:0050866~negative regulation of cell activation	9	0.942408	0.0326416	INHBA, IL2RA, CTLA4, BCL6, ITCH, FAS, SOCS5, SPN, TGFB1	834	61	13528	2.39321	1	0.244877	45.5335
GOTERM_BP_FAT	GO:0070265~necrotic cell death	3	0.314136	0.0334303	TNF, TMEM123, FADD	834	5	13528	9.73237	1	0.249549	46.3409
GOTERM_BP_FAT	GO:0002666~positive regulation of T cell tolerance induction	3	0.314136	0.0334303	CD3E, TGFBR2, ITCH	834	5	13528	9.73237	1	0.249549	46.3409
GOTERM_BP_FAT	GO:0002664~regulation of T cell tolerance induction	3	0.314136	0.0334303	CD3E, TGFBR2, ITCH	834	5	13528	9.73237	1	0.249549	46.3409
GOTERM_BP_FAT	GO:0032964~collagen biosynthetic process	3	0.314136	0.0334303	COL3A1, COL1A1, SERPINH1	834	5	13528	9.73237	1	0.249549	46.3409
GOTERM_BP_FAT	GO:0006924~activation-induced cell death of T cells	3	0.314136	0.0334303	IL2RA, FAS, DNAJA3	834	5	13528	9.73237	1	0.249549	46.3409
GOTERM_BP_FAT	GO:0070231~T cell apoptosis	3	0.314136	0.0334303	IL2RA, FAS, DNAJA3	834	5	13528	9.73237	1	0.249549	46.3409
GOTERM_BP_FAT	GO:0042026~protein refolding	3	0.314136	0.0334303	HSP90AA1, FKBP1A, HSPD1	834	5	13528	9.73237	1	0.249549	46.3409
GOTERM_BP_FAT	GO:0009894~regulation of catabolic process	12	1.25654	0.0335974	HSP90AB1, XPO1, TNF, IFNG, PSMD1, GRIN2A, MDM2, ITCH, PIM2, TIMP3, FLNA, ADAM9	834	96	13528	2.02758	1	0.250122	46.5105
GOTERM_BP_FAT	GO:0048199~vesicle targeting, to, from or within Golgi	4	0.418848	0.0336867	COPA, ARF1, ARCN1, TMED10	834	12	13528	5.40687	1	0.250184	46.6009
GOTERM_BP_FAT	GO:0006613~cotranslational protein targeting to membrane	4	0.418848	0.0336867	ARL6IP1, SRPR, SRP72, TRAM1	834	12	13528	5.40687	1	0.250184	46.6009
GOTERM_BP_FAT	GO:0051224~negative regulation of protein transport	7	0.732984	0.0342521	APOA1, TNF, TNFSF4, HNF4A, G3BP2, FLNA, SRGN	834	40	13528	2.83861	1	0.253336	47.17
GOTERM_BP_FAT	GO:0032663~regulation of interleukin-2 production	6	0.628272	0.0345641	MAP3K7, CD86, CD3E, CD4, IRF4, CD28	834	30	13528	3.24412	1	0.254829	47.4816
GOTERM_BP_FAT	GO:0050707~regulation of cytokine secretion	6	0.628272	0.0345641	APOA1, TNF, TNFSF4, IFNG, SRGN, SCAMP5	834	30	13528	3.24412	1	0.254829	47.4816
GOTERM_BP_FAT	GO:0002824~positive regulation of adaptive immune response based on somatic recombination of immune receptors built from immunoglobulin superfamily domains	6	0.628272	0.0345641	MAP3K7, SLC11A1, C3, HSPD1, CD226, B2M	834	30	13528	3.24412	1	0.254829	47.4816
GOTERM_BP_FAT	GO:0031667~response to nutrient levels	20	2.09424	0.0348165	ARSB, CAV1, MICB, BMP2, SOCS3, MAP1B, TGFBR2, HFE, TIMP3, PTEN, TGFB1, SSTR2, CCND1, DUSP1, ADM, JUN, BCL2, DAD1, RARA, COL1A1	834	197	13528	1.64676	1	0.255929	47.7324
GOTERM_BP_FAT	GO:0046777~protein amino acid autophosphorylation	11	1.15183	0.0355656	NTRK3, IRAK1, PTK2, PAK2, MAP3K3, DYRK1A, ERN1, PDGFRB, YES1, CAMK2A, MAP3K12	834	85	13528	2.09914	1	0.2602	48.4701
GOTERM_BP_FAT	GO:0045580~regulation of T cell differentiation	8	0.837696	0.0356373	CD86, IL2RA, TGFBR2, CTLA4, RARA, BCL6, IRF4, SOCS5	834	51	13528	2.54441	1	0.260126	48.5402
GOTERM_BP_FAT	GO:0043408~regulation of MAPKKK cascade	13	1.36126	0.0357076	MAP3K7, ADRB3, CAV1, TNF, GRIN2B, PTPLAD1, GAB1, TLR3, EDA2R, TLR4, TLR6, TP73, F2R	834	109	13528	1.93457	1	0.260043	48.6088
GOTERM_BP_FAT	GO:0034620~cellular response to unfolded protein	5	0.52356	0.0369203	HERPUD1, CCND1, VCP, IFNG, ERN1	834	21	13528	3.86205	1	0.267175	49.7793
GOTERM_BP_FAT	GO:0002673~regulation of acute inflammatory response	5	0.52356	0.0369203	C3, OSMR, SERPING1, CCL5, SPN	834	21	13528	3.86205	1	0.267175	49.7793
GOTERM_BP_FAT	GO:0030968~endoplasmic reticulum unfolded protein response	5	0.52356	0.0369203	HERPUD1, CCND1, VCP, IFNG, ERN1	834	21	13528	3.86205	1	0.267175	49.7793
GOTERM_BP_FAT	GO:0019835~cytolysis	5	0.52356	0.0369203	C8A, MICB, C6, LYZ, MMD	834	21	13528	3.86205	1	0.267175	49.7793
GOTERM_BP_FAT	GO:0002709~regulation of T cell mediated immunity	5	0.52356	0.0369203	MAP3K7, PPP3CB, HSPD1, SPN, B2M	834	21	13528	3.86205	1	0.267175	49.7793
GOTERM_BP_FAT	GO:0070304~positive regulation of stress-activated protein kinase signaling pathway	5	0.52356	0.0369203	MAP3K7, TNF, TLR3, EDA2R, TLR4	834	21	13528	3.86205	1	0.267175	49.7793
GOTERM_BP_FAT	GO:0070647~protein modification by small protein conjugation or removal	17	1.7801	0.0377235	ATG10, SOCS7, PARK2, UBE2H, UBE2N, SUZ12, SUMO1, UBE2D3, UBE2D2, VCP, OTUD7B, RNF11, MDM2, CAND1, ITCH, UBA52, RPS27A	834	160	13528	1.72344	1	0.271663	50.5406
GOTERM_BP_FAT	GO:0050714~positive regulation of protein secretion	7	0.732984	0.038114	TNF, TNFSF4, IFNG, IL13, TGFB1, ADAM9, SCAMP5	834	41	13528	2.76937	1	0.273547	50.9069
GOTERM_BP_FAT	GO:0034329~cell junction assembly	7	0.732984	0.038114	PARD6B, ITGA5, BCL2, AMOT, ACTN1, LAMC1, THY1	834	41	13528	2.76937	1	0.273547	50.9069
GOTERM_BP_FAT	GO:0052547~regulation of peptidase activity	11	1.15183	0.0381207	HERPUD1, CAV1, TNF, VCP, IFNB1, C6, F3, SMAD6, HSPD1, DNAJA3, F2R	834	86	13528	2.07473	1	0.273042	50.9131
GOTERM_BP_FAT	GO:0031589~cell-substrate adhesion	12	1.25654	0.0382632	LIMS1, CTGF, FBLN5, BCL2, COL3A1, PKD2, ACTN1, ITGA3, LAMC1, ADAM9, THY1, ITGBL1	834	98	13528	1.9862	1	0.27338	51.0461
GOTERM_BP_FAT	GO:0051271~negative regulation of cell motion	9	0.942408	0.0386013	CDKN1B, CLIC4, BCL2, ACTN1, GREM1, THBS1, PTEN, TGFB1, THY1	834	63	13528	2.31723	1	0.274921	51.3602
GOTERM_BP_FAT	GO:0000122~negative regulation of transcription from RNA polymerase II promoter	25	2.6178	0.0386737	MEF2C, HMX1, MTDH, TNF, NR6A1, CBX2, PAX3, ZNF174, HOXC8, HAND1, BCL6, GFI1, RARB, TCF4, NR2F2, TWIST1, SIM2, TBL1XR1, KLF10, SNAI2, MBD2, SUZ12, DR1, MDM2, NCOR2	834	266	13528	1.52449	1	0.274821	51.4272
GOTERM_BP_FAT	GO:0009306~protein secretion	6	0.628272	0.039197	PLEK, LTBP2, CD40LG, PDIA4, CANX, CXCL10	834	31	13528	3.13948	1	0.277482	51.909
GOTERM_BP_FAT	GO:0002821~positive regulation of adaptive immune response	6	0.628272	0.039197	MAP3K7, SLC11A1, C3, HSPD1, CD226, B2M	834	31	13528	3.13948	1	0.277482	51.909
GOTERM_BP_FAT	GO:0043900~regulation of multi-organism process	6	0.628272	0.039197	MICB, IFNB1, IFNG, SPN, AP2M1, CD28	834	31	13528	3.13948	1	0.277482	51.909
GOTERM_BP_FAT	GO:0000302~response to reactive oxygen species	10	1.04712	0.0401784	TXNIP, FOS, PXDN, EP300, DUSP1, UCP2, JUN, BCL2, COL1A1, ADAM9	834	75	13528	2.16275	1	0.282904	52.8004
GOTERM_BP_FAT	GO:0045792~negative regulation of cell size	12	1.25654	0.0407579	RTN4, INHBA, CDKN1B, HNF4A, BCL2, BCL6, ESR2, APBB2, GREM1, NTN1, TP73, TGFB1	834	99	13528	1.96614	1	0.285848	53.3195
GOTERM_BP_FAT	GO:0043269~regulation of ion transport	12	1.25654	0.0407579	CAV1, SEPT2, TNF, GCK, BCL2, PKD2, IL13, FKBP1A, KCNA5, TGFB1, F2R, THY1	834	99	13528	1.96614	1	0.285848	53.3195
GOTERM_BP_FAT	GO:0043193~positive regulation of gene-specific transcription	11	1.15183	0.0407997	MEF2C, IKZF2, TNF, HNF4A, HAND1, CREB1, XRCC6, IRF4, ESR2, NR2F2, TCF3	834	87	13528	2.05088	1	0.285543	53.3567
GOTERM_BP_FAT	GO:0045061~thymic T cell selection	4	0.418848	0.0418369	CD3D, CD3E, FAS, SPN	834	13	13528	4.99096	1	0.29119	54.2715
GOTERM_BP_FAT	GO:0051043~regulation of membrane protein ectodomain proteolysis	4	0.418848	0.0418369	TNF, IFNG, TIMP3, ADAM9	834	13	13528	4.99096	1	0.29119	54.2715
GOTERM_BP_FAT	GO:0042100~B cell proliferation	4	0.418848	0.0418369	CD40LG, IFNB1, BCL2, HSPD1	834	13	13528	4.99096	1	0.29119	54.2715
GOTERM_BP_FAT	GO:0006607~NLS-bearing substrate import into nucleus	4	0.418848	0.0418369	IPO5, NCKIPSD, KPNA2, KPNA1	834	13	13528	4.99096	1	0.29119	54.2715
GOTERM_BP_FAT	GO:0032770~positive regulation of monooxygenase activity	4	0.418848	0.0418369	TNF, KRAS, IFNG, SCARB1	834	13	13528	4.99096	1	0.29119	54.2715
GOTERM_BP_FAT	GO:0010595~positive regulation of endothelial cell migration	4	0.418848	0.0418369	AMOT, SCARB1, THBS1, TGFB1	834	13	13528	4.99096	1	0.29119	54.2715
GOTERM_BP_FAT	GO:0044057~regulation of system process	28	2.93194	0.0419101	EDN3, CAV1, TNF, THRA, GRIK3, SYNGR1, APOA1, KRAS, GRIN2B, GRIN2D, SLC24A2, IFNG, PPP3CB, CAMK2A, RPS27A, MAP2K1, MAP1B, GRIN2A, PARK2, PTPN11, INHBA, NRAS, SSTR2, ADM, SP4, NPTN, UBA52, F2R	834	309	13528	1.46983	1	0.291063	54.3354
GOTERM_BP_FAT	GO:0006956~complement activation	7	0.732984	0.0422427	C8A, C3, FCN2, C6, CD46, SERPING1, CFHR5	834	42	13528	2.70344	1	0.292474	54.6248
GOTERM_BP_FAT	GO:0050868~negative regulation of T cell activation	7	0.732984	0.0422427	IL2RA, CTLA4, BCL6, ITCH, SOCS5, SPN, TGFB1	834	42	13528	2.70344	1	0.292474	54.6248
GOTERM_BP_FAT	GO:0006417~regulation of translation	15	1.57068	0.0426478	TNF, CDK4, SELT, PAIP2B, EIF4G1, MAPK1, APP, EIF4E, PIWIL2, QKI, PUM2, THBS1, EIF4E2, EIF2B5, CD28	834	137	13528	1.77598	1	0.294304	54.9748
GOTERM_BP_FAT	GO:0008633~activation of pro-apoptotic gene products	5	0.52356	0.0429979	BCL2, PPP3R1, MAPK8, FADD, FAS	834	22	13528	3.68651	1	0.2958	55.2754
GOTERM_BP_FAT	GO:0022407~regulation of cell-cell adhesion	5	0.52356	0.0429979	CD47, SIRPG, TNF, MAP2K1, TGFB1	834	22	13528	3.68651	1	0.2958	55.2754
GOTERM_BP_FAT	GO:0007157~heterophilic cell adhesion	5	0.52356	0.0429979	VCAM1, ICAM1, ITGAL, ITGA5, CD164	834	22	13528	3.68651	1	0.2958	55.2754
GOTERM_BP_FAT	GO:0048585~negative regulation of response to stimulus	12	1.25654	0.043363	MICB, IL2RA, SOCS3, COL3A1, PPP3CB, CTLA4, BCL6, SERPING1, ESR2, GREM1, SPN, TGFB1	834	100	13528	1.94647	1	0.297373	55.5867
GOTERM_BP_FAT	GO:0030168~platelet activation	6	0.628272	0.04419	PLSCR1, PLEK, CD40LG, COL3A1, ENTPD1, F2R	834	32	13528	3.04137	1	0.301622	56.2844
GOTERM_BP_FAT	GO:0007006~mitochondrial membrane organization	6	0.628272	0.04419	PPIF, HSP90AA1, SH3GLB1, BCL2, TAZ, HSPA4	834	32	13528	3.04137	1	0.301622	56.2844
GOTERM_BP_FAT	GO:0001933~negative regulation of protein amino acid phosphorylation	6	0.628272	0.04419	CAV1, HNF4A, JUN, SMAD6, FKBP1A, TGFB1	834	32	13528	3.04137	1	0.301622	56.2844
GOTERM_BP_FAT	GO:0042493~response to drug	21	2.19895	0.0445458	TXNIP, CAV1, YWHAZ, SOCS3, CREB1, MAP1B, TGFBR2, GRIN2A, TLR2, CCL5, PTEN, TGFB1, FOS, CCND1, EP300, JUN, BCL2, SMPD1, DAD1, SRP72, ABCC6	834	216	13528	1.57701	1	0.303112	56.5815
GOTERM_BP_FAT	GO:0007005~mitochondrion organization	15	1.57068	0.0448982	YWHAZ, OXA1L, HSP90AA1, TIMM17A, TAZ, RNASEH1, PIM2, TP73, PPIF, SH3GLB1, BCL2, JUN, TOMM20, HSPA4, DNAJA3	834	138	13528	1.76311	1	0.304572	56.8737
GOTERM_BP_FAT	GO:0046328~regulation of JNK cascade	9	0.942408	0.0452479	MAP3K7, TNF, PTPLAD1, GAB1, TLR3, EDA2R, TLR4, TLR6, TP73	834	65	13528	2.24593	1	0.306008	57.1618
GOTERM_BP_FAT	GO:0007160~cell-matrix adhesion	11	1.15183	0.0465382	LIMS1, CTGF, FBLN5, BCL2, COL3A1, PKD2, ACTN1, ITGA3, ADAM9, THY1, ITGBL1	834	89	13528	2.0048	1	0.31279	58.2095
GOTERM_BP_FAT	GO:0006919~activation of caspase activity	8	0.837696	0.0466048	TNF, VCP, IFNB1, C6, F3, HSPD1, DNAJA3, F2R	834	54	13528	2.40306	1	0.312586	58.2629
GOTERM_BP_FAT	GO:0032844~regulation of homeostatic process	13	1.36126	0.047812	BCL10, CAV1, IL2RA, CDK6, FKBP1A, CCL5, TGFB1, THY1, INHBA, BCL2, IFNG, PKD2, F2R	834	114	13528	1.84972	1	0.318804	59.2199
GOTERM_BP_FAT	GO:0032735~positive regulation of interleukin-12 production	3	0.314136	0.0481245	CD40LG, IFNG, HSPD1	834	6	13528	8.11031	1	0.319965	59.4642
GOTERM_BP_FAT	GO:0030316~osteoclast differentiation	3	0.314136	0.0481245	TNF, OSTM1, CHUK	834	6	13528	8.11031	1	0.319965	59.4642
GOTERM_BP_FAT	GO:0045624~positive regulation of T-helper cell differentiation	3	0.314136	0.0481245	CD86, RARA, SOCS5	834	6	13528	8.11031	1	0.319965	59.4642
GOTERM_BP_FAT	GO:0045071~negative regulation of viral genome replication	3	0.314136	0.0481245	TNF, CCL5, TNIP1	834	6	13528	8.11031	1	0.319965	59.4642
GOTERM_BP_FAT	GO:0045672~positive regulation of osteoclast differentiation	3	0.314136	0.0481245	KLF10, CSF1, CCL5	834	6	13528	8.11031	1	0.319965	59.4642
GOTERM_BP_FAT	GO:0045410~positive regulation of interleukin-6 biosynthetic process	3	0.314136	0.0481245	EREG, IFNG, TLR6	834	6	13528	8.11031	1	0.319965	59.4642
GOTERM_BP_FAT	GO:0002544~chronic inflammatory response	3	0.314136	0.0481245	TNF, CCL5, THBS1	834	6	13528	8.11031	1	0.319965	59.4642
GOTERM_BP_FAT	GO:0002755~MyD88-dependent toll-like receptor signaling pathway	3	0.314136	0.0481245	IRAK1, TLR2, HSPD1	834	6	13528	8.11031	1	0.319965	59.4642
GOTERM_BP_FAT	GO:0050901~leukocyte tethering or rolling	3	0.314136	0.0481245	VCAM1, TNF, SELPLG	834	6	13528	8.11031	1	0.319965	59.4642
GOTERM_BP_FAT	GO:0046883~regulation of hormone secretion	9	0.942408	0.048836	EDN3, INHBA, TNF, GCK, CREB1, IFNG, PTPN11, SERP1, PSMD9	834	66	13528	2.2119	1	0.323337	60.0154
GOTERM_BP_FAT	GO:0033273~response to vitamin	9	0.942408	0.048836	MICB, CCND1, BMP2, DUSP1, BCL2, MAP1B, RARA, TIMP3, TGFB1	834	66	13528	2.2119	1	0.323337	60.0154
GOTERM_BP_FAT	GO:0010035~response to inorganic substance	20	2.09424	0.04888	ACTB, TXNIP, CAV1, PXDN, MAP1B, PTEN, KCNMB1, FOS, CCND1, EP300, DUSP1, UCP2, JUN, BCL2, MAPK9, MAPK8, COL1A1, THBS1, PRNP, ADAM9	834	205	13528	1.5825	1	0.32299	60.0493
GOTERM_BP_FAT	GO:0006508~proteolysis	79	8.27225	0.0491745	HECW1, BTRC, LGMN, MMP2, KLHL3, CD46, FBXO28, PSMD1, PSMD4, LONRF3, DPP8, ITCH, CFHR5, USP15, PSMD7, RPS27A, USP14, ADAM9, PSMD9, TBL1XR1, CDK1, SOCS3, SOCS7, SERPING1, SOCS5, CTSS, SKP1, UBE2H, UBE2N, C8A, PSMA2, ADAMTS9, MAD2L1, UBE2K, F3, RNF138, MDM2, PSME3, CAND1, CTSB, TNFAIP3, UBA52, ATG10, C3, C6, EDEM3, PSMA7, PSMB5, PCSK2, PSMF1, UBE2D4, SUMO1, UBE2D3, UBE2D2, FCN2, CTRC, PSMB2, OTUD7B,…	834	1054	13528	1.21578	1	0.324029	60.2751
GOTERM_BP_FAT	GO:0006195~purine nucleotide catabolic process	6	0.628272	0.0495461	ATP5E, ATP5B, PDE4D, OGG1, ENTPD1, ABCC6	834	33	13528	2.9492	1	0.325487	60.5584
GOTERM_BP_FAT	GO:0045639~positive regulation of myeloid cell differentiation	6	0.628272	0.0495461	INHBA, KLF10, JUN, CSF1, RUNX1, CCL5	834	33	13528	2.9492	1	0.325487	60.5584
GOTERM_BP_FAT	GO:0043254~regulation of protein complex assembly	11	1.15183	0.0496017	ARPC1B, SUMO1, CAV1, CDKN1B, PLEK, ARPC2, CAPZA2, SMAD6, MAP1B, CAND1, ARPC5	834	90	13528	1.98252	1	0.325203	60.6007
GOTERM_BP_FAT	GO:0007044~cell-substrate junction assembly	5	0.52356	0.0496031	ITGA5, BCL2, ACTN1, LAMC1, THY1	834	23	13528	3.52622	1	0.324624	60.6017
GOTERM_BP_FAT	GO:0051048~negative regulation of secretion	8	0.837696	0.0506902	EDN3, INHBA, APOA1, TNF, TNFSF4, SRGN, PTPN11, PSMD9	834	55	13528	2.35936	1	0.329967	61.4187
GOTERM_BP_FAT	GO:0035265~organ growth	4	0.418848	0.0508775	LY6E, RXRB, BCL2, PTPN11	834	14	13528	4.63446	1	0.330391	61.5578
GOTERM_BP_FAT	GO:0010171~body morphogenesis	4	0.418848	0.0508775	CDON, COL1A1, MMP2, PLEKHA1	834	14	13528	4.63446	1	0.330391	61.5578
GOTERM_BP_FAT	GO:0033135~regulation of peptidyl-serine phosphorylation	4	0.418848	0.0508775	CAV1, BCL2, IFNG, TGFB1	834	14	13528	4.63446	1	0.330391	61.5578
GOTERM_BP_FAT	GO:0034621~cellular macromolecular complex subunit organization	31	3.24607	0.0514546	XPO1, CAV1, OXA1L, FKBP4, FKBP1A, TGFB1, SRC, TSPYL1, PTK2, TUBB, MAZ, HIST1H2BN, PAK2, HSPA4, GEMIN8, WIPF1, ASF1A, HSP90AA1, TSR1, CD3E, TAZ, MBNL1, MBD2, SF3A1, FLNA, CYBA, PTRF, PRLR, IPO5, SUPT16H, HSPD1	834	357	13528	1.40851	1	0.332918	61.9835
GOTERM_BP_FAT	GO:0010324~membrane invagination	21	2.19895	0.0521266	CAV1, GULP1, AP1G1, ATP5B, TGFBR2, WASF2, HFE, SNX4, COLEC12, ASGR2, SLC11A1, NRAS, ADRB3, APP, FNBP1, KRAS, ARRB2, FOLR1, FCN2, SCARB1, THBS1	834	220	13528	1.54833	1	0.335934	62.4736
GOTERM_BP_FAT	GO:0009991~response to extracellular stimulus	21	2.19895	0.0521266	ARSB, CAV1, MICB, BMP2, SOCS3, MAP1B, TGFBR2, HFE, TIMP3, PTEN, TGFB1, FOS, SSTR2, CCND1, DUSP1, ADM, JUN, BCL2, DAD1, RARA, COL1A1	834	220	13528	1.54833	1	0.335934	62.4736
GOTERM_BP_FAT	GO:0006897~endocytosis	21	2.19895	0.0521266	CAV1, GULP1, AP1G1, ATP5B, TGFBR2, WASF2, HFE, SNX4, COLEC12, ASGR2, SLC11A1, NRAS, ADRB3, APP, FNBP1, KRAS, ARRB2, FOLR1, FCN2, SCARB1, THBS1	834	220	13528	1.54833	1	0.335934	62.4736
GOTERM_BP_FAT	GO:0022403~cell cycle phase	35	3.66492	0.0527159	SEPT2, PRC1, CEP55, AURKB, APP, TUBB, NIPBL, BCL2, PPP3CB, PIWIL2, PAFAH1B1, GFI1, TCF3, CAMK2A, MSH6, CDC6, CDK1, MAP2K1, RAN, CDK6, CDC20, PIM2, CDK4, CDC27, EML4, CCNB1, INHBA, CCND1, CDKN1B, MAD2L1, NOLC1, EREG, MDM2, KPNA2, UTP14C	834	414	13528	1.37131	1	0.338485	62.8984
GOTERM_BP_FAT	GO:0043281~regulation of caspase activity	10	1.04712	0.0531475	HERPUD1, TNF, VCP, IFNB1, C6, F3, SMAD6, HSPD1, DNAJA3, F2R	834	79	13528	2.05324	1	0.340181	63.2067
GOTERM_BP_FAT	GO:0010038~response to metal ion	14	1.46597	0.0542739	ACTB, TXNIP, CAV1, PTEN, KCNMB1, CCND1, EP300, DUSP1, BCL2, MAPK9, MAPK8, THBS1, PRNP, ADAM9	834	129	13528	1.76038	1	0.345528	63.9998
GOTERM_BP_FAT	GO:0009408~response to heat	8	0.837696	0.0549947	MICB, HSPB6, SOCS3, TRPV2, BCL2, HSPA4, THBS1, EIF2B5	834	56	13528	2.31723	1	0.348701	64.4989
GOTERM_BP_FAT	GO:0000082~G1/S transition of mitotic cell cycle	8	0.837696	0.0549947	INHBA, CCND1, CDKN1B, BCL2, PPP3CB, GFI1, CDK4, CAMK2A	834	56	13528	2.31723	1	0.348701	64.4989
GOTERM_BP_FAT	GO:0042542~response to hydrogen peroxide	8	0.837696	0.0549947	TXNIP, PXDN, EP300, DUSP1, JUN, BCL2, COL1A1, ADAM9	834	56	13528	2.31723	1	0.348701	64.4989
GOTERM_BP_FAT	GO:0002708~positive regulation of lymphocyte mediated immunity	6	0.628272	0.0552671	MAP3K7, C3, KLRK1, HSPD1, CD226, B2M	834	34	13528	2.86246	1	0.349514	64.6858
GOTERM_BP_FAT	GO:0048520~positive regulation of behavior	6	0.628272	0.0552671	EDN3, F3, F2RL1, THBS1, AGER, TGFB1	834	34	13528	2.86246	1	0.349514	64.6858
GOTERM_BP_FAT	GO:0002705~positive regulation of leukocyte mediated immunity	6	0.628272	0.0552671	MAP3K7, C3, KLRK1, HSPD1, CD226, B2M	834	34	13528	2.86246	1	0.349514	64.6858
GOTERM_BP_FAT	GO:0051640~organelle localization	11	1.15183	0.0561262	SNAP29, COPA, SEMA6A, PTK2, ARF1, MAP2K1, ARCN1, TMED10, PAFAH1B1, SNAP23, NTN1	834	92	13528	1.93942	1	0.353364	65.2691
GOTERM_BP_FAT	GO:0043433~negative regulation of transcription factor activity	7	0.732984	0.0562631	IRAK1, SUMO1, TNFSF4, THRA, HNF4A, DNAJA3, FLNA	834	45	13528	2.52321	1	0.353461	65.3612
GOTERM_BP_FAT	GO:0002712~regulation of B cell mediated immunity	5	0.52356	0.0567329	C3, IFNG, BCL6, CD226, TGFB1	834	24	13528	3.3793	1	0.355271	65.6756
GOTERM_BP_FAT	GO:0002889~regulation of immunoglobulin mediated immune response	5	0.52356	0.0567329	C3, IFNG, BCL6, CD226, TGFB1	834	24	13528	3.3793	1	0.355271	65.6756
GOTERM_BP_FAT	GO:0006351~transcription, DNA-dependent	26	2.72251	0.0593203	E2F2, POU2AF1, AR, THRA, POLR2E, POLR3K, RREB1, CREB1, AFF4, GTF2H3, PAX3, MED13, NR3C1, CBFB, MAZ, PTRF, HAND1, EREG, MED17, ASH1L, RTF1, SUPT16H, IRF1, SHOX, NFATC3, RUNX3	834	292	13528	1.4443	1	0.367819	67.3591
GOTERM_BP_FAT	GO:0010552~positive regulation of specific transcription from RNA polymerase II promoter	8	0.837696	0.0595202	MEF2C, IKZF2, HNF4A, HAND1, CREB1, XRCC6, IRF4, TCF3	834	57	13528	2.27658	1	0.368202	67.4858
GOTERM_BP_FAT	GO:0050900~leukocyte migration	8	0.837696	0.0595202	VCAM1, ICAM1, EDN3, TNF, IFNG, MSN, CCL5, SELPLG	834	57	13528	2.27658	1	0.368202	67.4858
GOTERM_BP_FAT	GO:0010720~positive regulation of cell development	9	0.942408	0.0606863	NTRK3, BMP2, LIMK1, BCL2, XRCC6, MAP1B, NPTN, NTN1, TGFB1	834	69	13528	2.11573	1	0.373411	68.216
GOTERM_BP_FAT	GO:0070302~regulation of stress-activated protein kinase signaling pathway	9	0.942408	0.0606863	MAP3K7, TNF, PTPLAD1, GAB1, TLR3, EDA2R, TLR4, TLR6, TP73	834	69	13528	2.11573	1	0.373411	68.216
GOTERM_BP_FAT	GO:0002687~positive regulation of leukocyte migration	4	0.418848	0.0607769	ICAM1, EDN3, F2RL1, THBS1	834	15	13528	4.3255	1	0.373236	68.2721
GOTERM_BP_FAT	GO:0002209~behavioral defense response	4	0.418848	0.0607769	GRIN2B, BCL2, ESR2, VDAC1	834	15	13528	4.3255	1	0.373236	68.2721
GOTERM_BP_FAT	GO:0035088~establishment or maintenance of apical/basal cell polarity	4	0.418848	0.0607769	ANK1, EZR, ERBB2IP, LLGL1	834	15	13528	4.3255	1	0.373236	68.2721
GOTERM_BP_FAT	GO:0032479~regulation of type I interferon production	4	0.418848	0.0607769	POLR3G, TLR3, HSPD1, TLR7	834	15	13528	4.3255	1	0.373236	68.2721
GOTERM_BP_FAT	GO:0001662~behavioral fear response	4	0.418848	0.0607769	GRIN2B, BCL2, ESR2, VDAC1	834	15	13528	4.3255	1	0.373236	68.2721
GOTERM_BP_FAT	GO:0031334~positive regulation of protein complex assembly	6	0.628272	0.061353	SUMO1, CAV1, CDKN1B, PLEK, ARPC2, MAP1B	834	35	13528	2.78068	1	0.375467	68.6265
GOTERM_BP_FAT	GO:0006984~ER-nuclear signaling pathway	6	0.628272	0.061353	HERPUD1, ATG10, CCND1, VCP, IFNG, ERN1	834	35	13528	2.78068	1	0.375467	68.6265
GOTERM_BP_FAT	GO:0030518~steroid hormone receptor signaling pathway	8	0.837696	0.064268	AR, RAN, MED17, FHL2, RARA, MED13, NR3C1, ESR2	834	58	13528	2.23733	1	0.389102	70.3632
GOTERM_BP_FAT	GO:0032768~regulation of monooxygenase activity	5	0.52356	0.064381	TNF, KRAS, IFNG, SCARB1, GFI1	834	25	13528	3.24412	1	0.389009	70.4287
GOTERM_BP_FAT	GO:0001910~regulation of leukocyte mediated cytotoxicity	5	0.52356	0.064381	ICAM1, PPP3CB, KLRK1, CD226, B2M	834	25	13528	3.24412	1	0.389009	70.4287
GOTERM_BP_FAT	GO:0045862~positive regulation of proteolysis	5	0.52356	0.064381	TNF, EP300, IFNG, MDM2, ADAM9	834	25	13528	3.24412	1	0.389009	70.4287
GOTERM_BP_FAT	GO:0052548~regulation of endopeptidase activity	10	1.04712	0.0644873	HERPUD1, TNF, VCP, IFNB1, C6, F3, SMAD6, HSPD1, DNAJA3, F2R	834	82	13528	1.97812	1	0.388884	70.4901
GOTERM_BP_FAT	GO:0045084~positive regulation of interleukin-12 biosynthetic process	3	0.314136	0.0646738	IFNG, IRF1, TLR4	834	7	13528	6.9517	1	0.389146	70.5976
GOTERM_BP_FAT	GO:0002645~positive regulation of tolerance induction	3	0.314136	0.0646738	CD3E, TGFBR2, ITCH	834	7	13528	6.9517	1	0.389146	70.5976
GOTERM_BP_FAT	GO:0045416~positive regulation of interleukin-8 biosynthetic process	3	0.314136	0.0646738	BCL10, TLR4, TLR7	834	7	13528	6.9517	1	0.389146	70.5976
GOTERM_BP_FAT	GO:0051131~chaperone-mediated protein complex assembly	3	0.314136	0.0646738	HSP90AA1, HSPA4, HSPD1	834	7	13528	6.9517	1	0.389146	70.5976
GOTERM_BP_FAT	GO:0050665~hydrogen peroxide biosynthetic process	3	0.314136	0.0646738	CYBA, CYBB, CYP1A2	834	7	13528	6.9517	1	0.389146	70.5976
GOTERM_BP_FAT	GO:0002643~regulation of tolerance induction	3	0.314136	0.0646738	CD3E, TGFBR2, ITCH	834	7	13528	6.9517	1	0.389146	70.5976
GOTERM_BP_FAT	GO:0045080~positive regulation of chemokine biosynthetic process	3	0.314136	0.0646738	TNF, IFNG, TLR3	834	7	13528	6.9517	1	0.389146	70.5976
GOTERM_BP_FAT	GO:0060558~regulation of calcidiol 1-monooxygenase activity	3	0.314136	0.0646738	TNF, IFNG, GFI1	834	7	13528	6.9517	1	0.389146	70.5976
GOTERM_BP_FAT	GO:0033627~cell adhesion mediated by integrin	3	0.314136	0.0646738	ICAM1, ITGA5, ADAM9	834	7	13528	6.9517	1	0.389146	70.5976
GOTERM_BP_FAT	GO:0030001~metal ion transport	38	3.97906	0.064714	SLC39A14, CAV1, TRPV2, FKBP4, CACNB1, HFE, CACNB2, FKBP1A, KCNA5, KCNJ3, KCNMB1, ATP2B1, SLC11A1, GRIN2B, SLC30A1, SLC24A2, SLC39A9, PPP3CB, PKD2, LTF, CAMK2A, TRPM6, KCND3, TRPC3, SCN2B, KCNB1, SLC12A5, GRIN2A, TCN2, PRKCB, CDKN1B, KCNN1, ATP2A3, KCNN3, SLC5A7, SCN8A, TNFAIP1, F2R	834	465	13528	1.32556	1	0.388704	70.6207
GOTERM_BP_FAT	GO:0048812~neuron projection morphogenesis	20	2.09424	0.0665891	ACTB, PARD6B, MAP2K1, CREB1, MAP1B, GAS1, NTN1, PTPN11, SEMA6A, PTK2, APP, ADM, BCL2, PAFAH1B1, APBB2, FEZ2, UBA52, RUNX3, RPS27A, KALRN	834	213	13528	1.52306	1	0.397019	71.6806
GOTERM_BP_FAT	GO:0019933~cAMP-mediated signaling	11	1.15183	0.0669277	OPRM1, ADRB3, SSTR2, PTGER4, ADM, OPRL1, WASF2, ADCY6, FPR1, PRKACB, FLNA	834	95	13528	1.87818	1	0.39798	71.8681
GOTERM_BP_FAT	GO:0032774~RNA biosynthetic process	26	2.72251	0.0672937	E2F2, POU2AF1, AR, THRA, POLR2E, POLR3K, RREB1, CREB1, AFF4, GTF2H3, PAX3, MED13, NR3C1, CBFB, MAZ, PTRF, HAND1, EREG, MED17, ASH1L, RTF1, SUPT16H, IRF1, SHOX, NFATC3, RUNX3	834	296	13528	1.42478	1	0.399065	72.0694
GOTERM_BP_FAT	GO:0030182~neuron differentiation	36	3.76963	0.0674674	EDN3, SEPT2, OPCML, ONECUT2, PAX3, PTEN, APP, PTK2, HOXC8, TUBB, DGKG, BCL2, LHX5, PAFAH1B1, GFI1, RUNX3, RPS27A, GNAT1, ACTB, PARD6B, MAP2K1, CREB1, MAP1B, GAS1, NTN1, TP73, PTPN11, THY1, NTRK3, SEMA6A, ADM, CLIC5, APBB2, FEZ2, UBA52, KALRN	834	438	13528	1.3332	1	0.399242	72.1646
GOTERM_BP_FAT	GO:0048666~neuron development	29	3.03665	0.0691148	SEPT2, OPCML, ONECUT2, PTEN, APP, PTK2, DGKG, BCL2, PAFAH1B1, RUNX3, RPS27A, ACTB, GNAT1, PARD6B, MAP2K1, CREB1, MAP1B, GAS1, NTN1, TP73, PTPN11, THY1, SEMA6A, ADM, CLIC5, APBB2, FEZ2, UBA52, KALRN	834	339	13528	1.3876	1	0.406294	73.0512
GOTERM_BP_FAT	GO:0042391~regulation of membrane potential	14	1.46597	0.0692367	PRX, GJD2, CAV1, GRIK3, GRIN2A, KCNA5, TGFB1, GRIN2B, JUN, BCL2, PPP3CB, QKI, SCN8A, EIF2B5	834	134	13528	1.69469	1	0.406214	73.1157
GOTERM_BP_FAT	GO:0010952~positive regulation of peptidase activity	8	0.837696	0.0692389	TNF, VCP, IFNB1, C6, F3, HSPD1, DNAJA3, F2R	834	59	13528	2.19941	1	0.40558	73.1169
GOTERM_BP_FAT	GO:0051100~negative regulation of binding	8	0.837696	0.0692389	ADRB3, IRAK1, SUMO1, TNFSF4, THRA, HNF4A, DNAJA3, FLNA	834	59	13528	2.19941	1	0.40558	73.1169
GOTERM_BP_FAT	GO:0043280~positive regulation of caspase activity	8	0.837696	0.0692389	TNF, VCP, IFNB1, C6, F3, HSPD1, DNAJA3, F2R	834	59	13528	2.19941	1	0.40558	73.1169
GOTERM_BP_FAT	GO:0032989~cellular component morphogenesis	33	3.4555	0.0714126	LIMS1, ONECUT2, LLGL1, TGFB1, APP, PTK2, ANK1, EZR, BCL2, PAFAH1B1, BCL6, RUNX3, SPN, RPS27A, ACTB, PARD6B, BMP2, MAP2K1, PDPN, CREB1, MAP1B, GAS1, NTN1, PTPN11, SEMA6A, ERBB2IP, ADM, CLIC5, LAMC1, APBB2, FEZ2, UBA52, KALRN	834	397	13528	1.34831	1	0.414919	74.2434
GOTERM_BP_FAT	GO:0001959~regulation of cytokine-mediated signaling pathway	4	0.418848	0.0714978	HSP90AB1, IRAK1, CAV1, DNAJA3	834	16	13528	4.05516	1	0.414658	74.2867
GOTERM_BP_FAT	GO:0006200~ATP catabolic process	4	0.418848	0.0714978	ATP5E, ATP5B, ENTPD1, ABCC6	834	16	13528	4.05516	1	0.414658	74.2867
GOTERM_BP_FAT	GO:0007172~signal complex assembly	4	0.418848	0.0714978	PTK2, CD3E, FLNA, SRC	834	16	13528	4.05516	1	0.414658	74.2867
GOTERM_BP_FAT	GO:0007405~neuroblast proliferation	4	0.418848	0.0714978	FZD9, PAFAH1B1, FRS2, ACSL6	834	16	13528	4.05516	1	0.414658	74.2867
GOTERM_BP_FAT	GO:0050709~negative regulation of protein secretion	4	0.418848	0.0714978	APOA1, TNF, TNFSF4, SRGN	834	16	13528	4.05516	1	0.414658	74.2867
GOTERM_BP_FAT	GO:0001964~startle response	4	0.418848	0.0714978	GRIN2B, GRIN2D, GRIN2A, PARK2	834	16	13528	4.05516	1	0.414658	74.2867
GOTERM_BP_FAT	GO:0006458~'de novo' protein folding	4	0.418848	0.0714978	SH3GLB1, FKBP1A, HSPD1, HSPA8	834	16	13528	4.05516	1	0.414658	74.2867
GOTERM_BP_FAT	GO:0045620~negative regulation of lymphocyte differentiation	4	0.418848	0.0714978	INHBA, CTLA4, BCL6, SOCS5	834	16	13528	4.05516	1	0.414658	74.2867
GOTERM_BP_FAT	GO:0007090~regulation of S phase of mitotic cell cycle	4	0.418848	0.0714978	SMAD6, BCL6, GAS1, APBB2	834	16	13528	4.05516	1	0.414658	74.2867
GOTERM_BP_FAT	GO:0051252~regulation of RNA metabolic process	127	13.2984	0.0722715	MEF2C, HMX1, THRA, XRCC6, HOXD12, CASK, SYNCRIP, CBX3, CBX2, MED21, TGFB1, CBFB, APP, HOXC8, IFNG, RARA, RARB, TWIST1, BCL10, RXRB, RREB1, RAN, ZNF440, SIX3, MED13, SUZ12, EP300, HNF4A, JUN, MED17, HES2, TFAP2B, SHOX, ZNF132, TFAP4, LITAF, CRTC1, ONECUT2, VENTX, ELK3, SLC11A1, PFN1, ZNF224, HNRNPF, TEF, LHX5, TCF4, RUNX1, ASF1A, TCF3, RUNX3, BMP2, IKZF2, MAP2K1, SUB1, SMAD6, KLF10, CDKN1B, PRKAR1…	834	1813	13528	1.13625	1	0.417518	74.6761
GOTERM_BP_FAT	GO:0035303~regulation of dephosphorylation	5	0.52356	0.0725385	PPP1R2, PLEK, IFNG, FKBP1A, TGFB1	834	26	13528	3.11935	1	0.418074	74.8092
GOTERM_BP_FAT	GO:0046635~positive regulation of alpha-beta T cell activation	5	0.52356	0.0725385	CD86, CD3E, TGFBR2, RARA, SOCS5	834	26	13528	3.11935	1	0.418074	74.8092
GOTERM_BP_FAT	GO:0031100~organ regeneration	5	0.52356	0.0725385	CCND1, ADM, SOCS3, ATIC, TGFB1	834	26	13528	3.11935	1	0.418074	74.8092
GOTERM_BP_FAT	GO:0051604~protein maturation	13	1.36126	0.0725518	C3, C6, SERPING1, FKBP1A, SERPINH1, C8A, PCSK2, CD46, F3, FCN2, HSPD1, CFHR5, SRGN	834	122	13528	1.72843	1	0.417485	74.8158
GOTERM_BP_FAT	GO:0043410~positive regulation of MAPKKK cascade	7	0.732984	0.0727724	MAP3K7, ADRB3, TNF, TLR3, EDA2R, TLR4, F2R	834	48	13528	2.36551	1	0.417831	74.9253
GOTERM_BP_FAT	GO:0000904~cell morphogenesis involved in differentiation	22	2.30366	0.0755156	ACTB, PARD6B, BMP2, CREB1, MAP1B, GAS1, NTN1, TGFB1, PTPN11, SEMA6A, PTK2, APP, CLIC5, BCL2, PAFAH1B1, LAMC1, APBB2, FEZ2, UBA52, RUNX3, RPS27A, KALRN	834	244	13528	1.46252	1	0.429395	76.2492
GOTERM_BP_FAT	GO:0007188~G-protein signaling, coupled to cAMP nucleotide second messenger	10	1.04712	0.0772499	OPRM1, ADRB3, SSTR2, PTGER4, OPRL1, WASF2, ADCY6, FPR1, PRKACB, FLNA	834	85	13528	1.90831	1	0.436338	77.0519
GOTERM_BP_FAT	GO:0040014~regulation of multicellular organism growth	8	0.837696	0.0798505	ADRB3, APP, CREB1, BCL2, CSF1, LGMN, PIK3CA, PTPN11	834	61	13528	2.12729	1	0.446899	78.2075
GOTERM_BP_FAT	GO:0009636~response to toxin	8	0.837696	0.0798505	FOS, TRPM6, BCL2, MAP1B, SLC6A4, PON1, WAPAL, FAS	834	61	13528	2.12729	1	0.446899	78.2075
GOTERM_BP_FAT	GO:0042130~negative regulation of T cell proliferation	5	0.52356	0.0811938	IL2RA, CTLA4, ITCH, SPN, TGFB1	834	27	13528	3.00382	1	0.451947	78.7827
GOTERM_BP_FAT	GO:0008542~visual learning	5	0.52356	0.0811938	NRAS, APP, KRAS, HMGCR, GRIN2A	834	27	13528	3.00382	1	0.451947	78.7827
GOTERM_BP_FAT	GO:0045732~positive regulation of protein catabolic process	5	0.52356	0.0811938	TNF, IFNG, MDM2, ITCH, ADAM9	834	27	13528	3.00382	1	0.451947	78.7827
GOTERM_BP_FAT	GO:0001818~negative regulation of cytokine production	6	0.628272	0.0817803	SLC11A1, APOA1, TNF, RARA, BCL6, THBS1	834	38	13528	2.56115	1	0.453754	79.0292
GOTERM_BP_FAT	GO:0045767~regulation of anti-apoptosis	6	0.628272	0.0817803	RTN4, CAV1, DUSP1, ADM, RARA, CD28	834	38	13528	2.56115	1	0.453754	79.0292
GOTERM_BP_FAT	GO:0051605~protein maturation by peptide bond cleavage	10	1.04712	0.0818235	C8A, PCSK2, C3, FCN2, C6, F3, CD46, SERPING1, CFHR5, SRGN	834	86	13528	1.88612	1	0.453266	79.0473
GOTERM_BP_FAT	GO:0045075~regulation of interleukin-12 biosynthetic process	3	0.314136	0.0827947	IFNG, IRF1, TLR4	834	8	13528	6.08273	1	0.456671	79.4494
GOTERM_BP_FAT	GO:0032647~regulation of interferon-alpha production	3	0.314136	0.0827947	TLR3, HSPD1, TLR7	834	8	13528	6.08273	1	0.456671	79.4494
GOTERM_BP_FAT	GO:0009135~purine nucleoside diphosphate metabolic process	3	0.314136	0.0827947	ATP5E, ATP5B, ENTPD1	834	8	13528	6.08273	1	0.456671	79.4494
GOTERM_BP_FAT	GO:0006111~regulation of gluconeogenesis	3	0.314136	0.0827947	HNF4A, GCK, NR3C1	834	8	13528	6.08273	1	0.456671	79.4494
GOTERM_BP_FAT	GO:0060343~trabecula formation	3	0.314136	0.0827947	FKBP1A, COL1A1, MMP2	834	8	13528	6.08273	1	0.456671	79.4494
GOTERM_BP_FAT	GO:0009179~purine ribonucleoside diphosphate metabolic process	3	0.314136	0.0827947	ATP5E, ATP5B, ENTPD1	834	8	13528	6.08273	1	0.456671	79.4494
GOTERM_BP_FAT	GO:0010543~regulation of platelet activation	3	0.314136	0.0827947	PLEK, PDPN, TLR4	834	8	13528	6.08273	1	0.456671	79.4494
GOTERM_BP_FAT	GO:0045060~negative thymic T cell selection	3	0.314136	0.0827947	CD3E, FAS, SPN	834	8	13528	6.08273	1	0.456671	79.4494
GOTERM_BP_FAT	GO:0009416~response to light stimulus	14	1.46597	0.082986	GNAT1, MSH6, NRAS, FOS, APP, CCND1, TRPC3, KRAS, DUSP1, HMGCR, BCL2, GRIN2A, MAPK8, FEN1	834	138	13528	1.64557	1	0.4568	79.5277
GOTERM_BP_FAT	GO:0042177~negative regulation of protein catabolic process	4	0.418848	0.0829977	HSP90AB1, GRIN2A, TIMP3, FLNA	834	17	13528	3.81662	1	0.45618	79.5325
GOTERM_BP_FAT	GO:0042787~protein ubiquitination during ubiquitin-dependent protein catabolic process	4	0.418848	0.0829977	MDM2, RNF11, ITCH, PARK2	834	17	13528	3.81662	1	0.45618	79.5325
GOTERM_BP_FAT	GO:0030324~lung development	11	1.15183	0.0832654	WNT5A, FGFR4, EP300, PDPN, CTGF, CRISPLD2, TMBIM6, TGFBR2, CYP1A2, TAB1, SIM2	834	99	13528	1.80229	1	0.456628	79.6416
GOTERM_BP_FAT	GO:0042742~defense response to bacterium	12	1.25654	0.08378	SLC11A1, TNF, IFNB1, IFNG, TLR2, LYZ, TLR3, LTF, MYO1F, TLR4, TLR6, SPN	834	112	13528	1.73792	1	0.458096	79.8498
GOTERM_BP_FAT	GO:0045449~regulation of transcription	177	18.534	0.0852153	MEF2C, MORF4L1, THRA, HMX1, XRCC6, HOXD12, TLR2, CBX3, CASK, TLR3, TLR4, CBX2, MED21, CBFB, TGFB1, NONO, APP, HOXC8, CRY2, IFNG, RARA, RARB, RPS27A, ZNF391, TWIST1, BCL10, POU2AF1, ZNF440, RXRB, RREB1, RAN, ZNF507, SIX3, MED13, SUZ12, MAPK1, EP300, HNF4A, BAZ1B, PTRF, ASCC3, IFNB1, JUN, MED17, HES2, TFAP2B, ZNF384, SHOX, MCTS1, UBA52, ZNF132, LITAF, TFAP4, CRTC1, ONECUT2, VENTX, ELK3, SP110, SLC1…	834	2601	13528	1.10383	1	0.463342	80.42
GOTERM_BP_FAT	GO:0007409~axonogenesis	18	1.88482	0.0867872	ACTB, PARD6B, CREB1, MAP1B, GAS1, NTN1, PTPN11, SEMA6A, PTK2, APP, BCL2, PAFAH1B1, APBB2, FEZ2, UBA52, RUNX3, RPS27A, KALRN	834	193	13528	1.5128	1	0.46908	81.0269
GOTERM_BP_FAT	GO:0007264~small GTPase mediated signal transduction	26	2.72251	0.0878761	RAB3D, PTPLAD1, WASF2, SRC, KRAS, APOA1, SHC1, DNAJA3, RHOH, RAP2C, MAP2K1, RREB1, LIMK1, G3BP1, G3BP2, VAV2, NRAS, MAPK1, RAB31, CRKL, ARF1, GNB1, COL1A2, YWHAQ, RAP1B, GRAP2	834	305	13528	1.38274	1	0.472805	81.4369
GOTERM_BP_FAT	GO:0048729~tissue morphogenesis	17	1.7801	0.0888761	BCL10, BMP2, FKBP1A, PAX3, GREM1, MAP3K7, PFN1, LY6E, HAND1, BCL2, PRKAR1A, COL1A2, COL1A1, EXT2, CHUK, RUNX3, TWIST1	834	180	13528	1.53195	1	0.476139	81.8059
GOTERM_BP_FAT	GO:0010811~positive regulation of cell-substrate adhesion	5	0.52356	0.0903331	FBLN2, CSF1, CDK6, THBS1, CYR61	834	28	13528	2.89654	1	0.481252	82.3313
GOTERM_BP_FAT	GO:0048741~skeletal muscle fiber development	5	0.52356	0.0903331	APP, PPP3CB, CACNB2, DNAJA3, F2R	834	28	13528	2.89654	1	0.481252	82.3313
GOTERM_BP_FAT	GO:0045454~cell redox homeostasis	8	0.837696	0.0913516	TXNL1, GLRX5, NXN, TMX4, DNAJC10, PDIA6, PDIA4, SELT	834	63	13528	2.05976	1	0.484587	82.69
GOTERM_BP_FAT	GO:0051146~striated muscle cell differentiation	10	1.04712	0.0914503	NRAS, APP, KRAS, RXRB, CDON, PPP3CB, CACNB2, RARB, DNAJA3, F2R	834	88	13528	1.84325	1	0.484297	82.7244
GOTERM_BP_FAT	GO:0035239~tube morphogenesis	13	1.36126	0.0915664	BCL10, BMP2, PDPN, TGFBR2, PAX3, GREM1, MAP3K7, PFN1, HAND1, BCL2, PLXND1, TWIST1, CYR61	834	127	13528	1.66038	1	0.484076	82.7648
GOTERM_BP_FAT	GO:0009166~nucleotide catabolic process	7	0.732984	0.0917636	ATP5E, ATP5B, MBD4, PDE4D, OGG1, ENTPD1, ABCC6	834	51	13528	2.22636	1	0.484173	82.8331
GOTERM_BP_FAT	GO:0050864~regulation of B cell activation	7	0.732984	0.0917636	INHBA, IFNG, IL13, BCL6, FAS, TCF3, TGFB1	834	51	13528	2.22636	1	0.484173	82.8331
GOTERM_BP_FAT	GO:0043392~negative regulation of DNA binding	7	0.732984	0.0917636	IRAK1, SUMO1, TNFSF4, THRA, HNF4A, DNAJA3, FLNA	834	51	13528	2.22636	1	0.484173	82.8331
GOTERM_BP_FAT	GO:0006812~cation transport	43	4.50262	0.0920038	SLC39A14, ATP5E, CAV1, ATP5B, TRPV2, FKBP4, CACNB1, HFE, CACNB2, ATP10D, FKBP1A, KCNA5, KCNJ3, KCNMB1, ATP2B1, SLC11A1, GRIN2B, SLC30A1, SLC24A2, SLC39A9, PPP3CB, PKD2, LTF, CAMK2A, TRPM6, KCND3, TRPC3, SCN2B, KCNB1, SLC12A5, GRIN2A, TCN2, ATP13A3, PRKCB, CDKN1B, KCNN1, ATP2A3, UCP2, KCNN3, SLC5A7, SCN8A, TNFAIP1, F2R	834	553	13528	1.26128	1	0.484437	82.9161
GOTERM_BP_FAT	GO:0051052~regulation of DNA metabolic process	12	1.25654	0.092227	UBE2N, MSH6, CDC6, EREG, JUN, IFNG, S100A11, BCL6, SHC1, KPNA2, KPNA1, TGFB1	834	114	13528	1.70743	1	0.484634	82.9928
GOTERM_BP_FAT	GO:0048667~cell morphogenesis involved in neuron differentiation	19	1.98953	0.0938963	ACTB, PARD6B, CREB1, MAP1B, GAS1, NTN1, PTPN11, SEMA6A, PTK2, APP, CLIC5, BCL2, PAFAH1B1, APBB2, FEZ2, UBA52, RUNX3, RPS27A, KALRN	834	209	13528	1.4746	1	0.490418	83.5564
GOTERM_BP_FAT	GO:0018107~peptidyl-threonine phosphorylation	4	0.418848	0.0952301	BCL2, TGFBR2, MAPK8, MAP3K12	834	18	13528	3.60458	1	0.494849	83.9939
GOTERM_BP_FAT	GO:0010921~regulation of phosphatase activity	4	0.418848	0.0952301	PPP1R2, PLEK, IFNG, FKBP1A	834	18	13528	3.60458	1	0.494849	83.9939
GOTERM_BP_FAT	GO:0000080~G1 phase of mitotic cell cycle	4	0.418848	0.0952301	CDC6, MDM2, CDK6, TCF3	834	18	13528	3.60458	1	0.494849	83.9939
GOTERM_BP_FAT	GO:0045055~regulated secretory pathway	4	0.418848	0.0952301	YWHAZ, TMED10, MYO1F, PEX5L	834	18	13528	3.60458	1	0.494849	83.9939
GOTERM_BP_FAT	GO:0051336~regulation of hydrolase activity	28	2.93194	0.0954028	CAV1, OXA1L, TNF, AGFG2, C6, FKBP1A, FICD, APOA1, IFNG, BCL6, PAFAH1B1, DNAJA3, GNAT1, MSH6, HERPUD1, MAP2K1, PLEK, SMAD6, THY1, PPP1R2, VCP, IFNB1, GNB1, F3, ACAP2, ERN1, HSPD1, F2R	834	337	13528	1.34771	1	0.494831	84.0498
GOTERM_BP_FAT	GO:0001934~positive regulation of protein amino acid phosphorylation	10	1.04712	0.0965029	CAV1, CCND1, BMP2, TNF, CD3E, BCL2, IFNG, CD4, TLR4, TGFB1	834	89	13528	1.82254	1	0.498325	84.4012
GOTERM_BP_FAT	GO:0030323~respiratory tube development	11	1.15183	0.0969856	WNT5A, FGFR4, EP300, PDPN, CTGF, CRISPLD2, TMBIM6, TGFBR2, CYP1A2, TAB1, SIM2	834	102	13528	1.74928	1	0.49947	84.5531
GOTERM_BP_FAT	GO:0051341~regulation of oxidoreductase activity	6	0.628272	0.097163	OXA1L, TNF, KRAS, IFNG, SCARB1, GFI1	834	40	13528	2.43309	1	0.499462	84.6085
GOTERM_BP_FAT	GO:0051129~negative regulation of cellular component organization	14	1.46597	0.0983503	RTN4, LIMA1, SMAD6, CAPZA2, MAP1B, NTN1, PTEN, TGFB1, THY1, PTK2, APOA1, MAD2L1, THBS1, SCAMP5	834	142	13528	1.59922	1	0.503228	84.9749
GOTERM_BP_FAT	GO:0009755~hormone-mediated signaling	7	0.732984	0.0986352	THRA, GNB1, PRKAR1A, ADCY6, GNG12, PRKACB, PTPN11	834	52	13528	2.18355	1	0.503615	85.0616
GOTERM_BP_FAT	GO:0006355~regulation of transcription, DNA-dependent	123	12.8796	0.0988926	MEF2C, HMX1, THRA, XRCC6, HOXD12, CASK, CBX3, CBX2, MED21, TGFB1, CBFB, APP, HOXC8, IFNG, RARA, RARB, TWIST1, BCL10, RXRB, RREB1, RAN, ZNF440, SIX3, MED13, SUZ12, EP300, HNF4A, MED17, JUN, HES2, TFAP2B, SHOX, ZNF132, TFAP4, LITAF, CRTC1, ONECUT2, VENTX, ELK3, SLC11A1, PFN1, ZNF224, TEF, LHX5, TCF4, RUNX1, ASF1A, TCF3, RUNX3, BMP2, IKZF2, MAP2K1, SUB1, SMAD6, KLF10, CDKN1B, PRKAR1A, RFX3, RBPJ, NC…	834	1773	13528	1.12529	1	0.503898	85.1395
GOTERM_BP_FAT	GO:0006958~complement activation, classical pathway	5	0.52356	0.0999405	C8A, C3, C6, CD46, SERPING1	834	29	13528	2.79666	1	0.507096	85.4527
GOTERM_BP_FAT	GO:0030199~collagen fibril organization	5	0.52356	0.0999405	COL3A1, COL1A2, COL1A1, SERPINH1, COL5A2	834	29	13528	2.79666	1	0.507096	85.4527
KEGG_PATHWAY	hsa04620:Toll-like receptor signaling pathway	30	3.14136	7.96639e-10	TNF, TBK1, TLR2, TLR3, TLR4, CCL5, TLR6, TLR7, CXCL10, MAP3K7, TMED7, FOS, PIK3CA, MAP2K7, CHUK, PIK3R1, IRAK1, MAP2K1, MAP2K4, FADD, TAB1, TAB2, IFNAR2, MAPK1, CD86, IFNB1, JUN, IKBKG, MAPK9, MAPK8	417	101	5085	3.62205	1.28259e-07	1.28259e-07	9.62956e-07
KEGG_PATHWAY	hsa04660:T cell receptor signaling pathway	31	3.24607	9.77081e-10	TNF, PPP3R1, MAP3K7, FOS, KRAS, PAK2, PAK3, IFNG, PPP3CB, PIK3CA, CD4, MAP2K7, NFATC3, CHUK, PIK3R1, CD28, ITK, BCL10, CD3D, MAP2K1, CD3E, CTLA4, CDK4, VAV2, MAPK1, NRAS, CD40LG, JUN, IKBKG, MAPK9, GRAP2	417	108	5085	3.5002	1.5731e-07	7.8655e-08	1.18107e-06
KEGG_PATHWAY	hsa04010:MAPK signaling pathway	47	4.92147	5.78486e-07	MEF2C, FGF5, FGFR4, TNF, MAPKAPK5, PPP3R1, CACNB1, CACNB2, GNG12, TGFB1, MAP3K7, FOS, KRAS, MAP3K3, PAK2, PPP3CB, PRKACB, FAS, MAP2K7, CHUK, HSPA8, MAP2K1, TAOK1, MAP2K4, TGFBR2, TAB1, TAB2, FLNA, PRKCB, RPS6KA5, MAPK1, NRAS, RPS6KA3, CRKL, ARRB2, DUSP1, JUN, IKBKG, PDGFRB, MAPK9, MAPK8, RAP1B, CRK, PLA2G2D, DUSP7, PLA2G5, MAP3K12	417	267	5085	2.14655	9.3132e-05	3.1045e-05	0.000699256
KEGG_PATHWAY	hsa04012:ErbB signaling pathway	23	2.40838	1.06743e-06	MAP2K1, MAP2K4, SRC, PRKCB, MAPK1, NRAS, PTK2, CRKL, KRAS, CDKN1B, PAK2, EREG, PAK3, JUN, GAB1, MAPK9, PIK3CA, MAPK8, SHC1, MAP2K7, CRK, CAMK2A, PIK3R1	417	87	5085	3.22377	0.000171842	4.29633e-05	0.00129028
KEGG_PATHWAY	hsa05220:Chronic myeloid leukemia	21	2.19895	1.34418e-06	E2F2, MAP2K1, TGFBR2, CDK6, CDK4, TGFB1, PTPN11, MAPK1, NRAS, CCND1, CRKL, CDKN1B, KRAS, IKBKG, MDM2, PIK3CA, SHC1, RUNX1, CRK, CHUK, PIK3R1	417	75	5085	3.41439	0.00021639	4.32817e-05	0.0016248
KEGG_PATHWAY	hsa04722:Neurotrophin signaling pathway	28	2.93194	1.59328e-06	YWHAZ, KRAS, MAP3K3, BCL2, GAB1, SH2B3, PIK3CA, SHC1, MAP2K7, FRS2, CAMK2A, PIK3R1, IRAK1, MAP2K1, TP73, PTPN11, NTRK3, RPS6KA5, NRAS, MAPK1, RPS6KA3, CRKL, JUN, YWHAQ, MAPK9, RAP1B, MAPK8, CRK	417	124	5085	2.75354	0.000256485	4.27521e-05	0.0019259
KEGG_PATHWAY	hsa04650:Natural killer cell mediated cytotoxicity	28	2.93194	6.57575e-06	ITGAL, MICB, TNF, KLRK1, PPP3R1, KRAS, IFNG, PPP3CB, PIK3CA, SHC1, FAS, KLRD1, NFATC3, PIK3R1, IFNGR1, ICAM1, MAP2K1, HLA-A, HLA-C, HLA-B, HLA-E, VAV2, HLA-G, PTPN11, PRKCB, MAPK1, IFNAR2, NRAS, IFNB1	417	133	5085	2.56721	0.00105814	0.000151231	0.00794829
KEGG_PATHWAY	hsa05200:Pathways in cancer	51	5.34031	7.69752e-06	HSP90AB1, E2F2, FGF5, PTEN, MMP2, TGFB1, FOS, PIK3CA, RARA, FAS, RARB, CHUK, AR, HSP90AA1, RXRB, CDK6, FADD, CDK4, PRKCB, MAPK1, CCND1, CRKL, EP300, JUN, MDM2, PDGFRB, MAPK9, MAPK8, LAMC1, WNT5A, TRAF1, PTK2, KRAS, BCL2, RUNX1, TRAF5, PIK3R1, FZD9, MSH6, COL4A2, BMP2, COL4A1, MAP2K1, TGFBR2, ITGA3, NRAS, HSP90B1, CDKN1B, IKBKG, JAK1, CRK	417	328	5085	1.89606	0.00123854	0.000154901	0.00930415
KEGG_PATHWAY	hsa04510:Focal adhesion	36	3.76963	1.11377e-05	CAV1, COL3A1, PTEN, SRC, PTK2, PAK2, PAK3, BCL2, PIK3CA, SHC1, THBS1, THBS2, PIK3R1, ACTB, COL4A2, COL4A1, MAP2K1, ACTN1, ITGA3, VAV2, COL5A2, FLNA, PRKCB, MAPK1, CCND1, CRKL, ITGA5, JUN, COL1A2, PDGFRB, MAPK9, MAPK8, RAP1B, LAMC1, COL1A1, CRK	417	201	5085	2.18404	0.00179157	0.000199222	0.0134621
KEGG_PATHWAY	hsa05215:Prostate cancer	21	2.19895	2.25332e-05	HSP90AB1, E2F2, AR, HSP90AA1, MAP2K1, CREB1, PTEN, MAPK1, NRAS, CCND1, HSP90B1, KRAS, EP300, CDKN1B, BCL2, IKBKG, MDM2, PDGFRB, PIK3CA, CHUK, PIK3R1	417	89	5085	2.87729	0.00362132	0.000362723	0.0272341
KEGG_PATHWAY	hsa05222:Small cell lung cancer	20	2.09424	3.27734e-05	TRAF1, E2F2, COL4A2, COL4A1, RXRB, CDK6, ITGA3, CDK4, PTEN, PTK2, CCND1, CDKN1B, BCL2, IKBKG, PIK3CA, RARB, LAMC1, TRAF5, CHUK, PIK3R1	417	84	5085	2.90339	0.0052627	0.000479576	0.0396084
KEGG_PATHWAY	hsa03050:Proteasome	14	1.46597	6.49609e-05	PSMA7, PSMB9, PSMB5, PSMA2, PSMF1, PSMD11, PSMB2, PSMD1, PSMC1, IFNG, PSME3, PSMD4, PSME4, PSMD7	417	47	5085	3.63233	0.0104045	0.000871207	0.0784947
KEGG_PATHWAY	hsa04940:Type I diabetes mellitus	13	1.36126	8.78459e-05	CD86, TNF, HLA-DRB1, PTPRN2, IFNG, HLA-A, HLA-C, HLA-B, FAS, HSPD1, HLA-E, HLA-G, HLA-DRA, CD28	417	42	5085	3.77441	0.0140443	0.00108739	0.106134
KEGG_PATHWAY	hsa05330:Allograft rejection	12	1.25654	8.82526e-05	CD86, TNF, HLA-DRB1, CD40LG, IFNG, HLA-A, HLA-C, HLA-B, FAS, HLA-E, HLA-G, HLA-DRA, CD28	417	36	5085	4.06475	0.0141088	0.00101444	0.106625
KEGG_PATHWAY	hsa04612:Antigen processing and presentation	19	1.98953	9.50527e-05	HSP90AB1, HSP90AA1, HLA-DRB1, CREB1, LGMN, HLA-A, HLA-C, CTSS, HLA-B, HLA-E, CANX, HLA-G, B2M, HSPA4, CD4, PSME3, CTSB, KLRD1, HSPA8, HLA-DRA	417	83	5085	2.79145	0.0151877	0.00101976	0.114837
KEGG_PATHWAY	hsa05214:Glioma	16	1.67539	0.000119659	E2F2, MAP2K1, CDK6, CDK4, PTEN, PRKCB, NRAS, MAPK1, CCND1, KRAS, PDGFRB, PIK3CA, MDM2, SHC1, CAMK2A, PIK3R1	417	63	5085	3.09695	0.0190819	0.00120342	0.144545
KEGG_PATHWAY	hsa05212:Pancreatic cancer	17	1.7801	0.000171252	E2F2, MAP2K1, ARHGEF6, TGFBR2, CDK6, CDK4, TGFB1, MAPK1, CCND1, KRAS, IKBKG, PIK3CA, JAK1, MAPK9, MAPK8, CHUK, PIK3R1	417	72	5085	2.8792	0.0271973	0.00162068	0.206809
KEGG_PATHWAY	hsa05332:Graft-versus-host disease	12	1.25654	0.000196566	CD86, TNF, HLA-DRB1, IFNG, HLA-A, HLA-C, HLA-B, FAS, HLA-E, KLRD1, HLA-G, HLA-DRA, CD28	417	39	5085	3.75208	0.0311546	0.0017568	0.237345
KEGG_PATHWAY	hsa04662:B cell receptor signaling pathway	17	1.7801	0.000282887	BCL10, MAP2K1, PPP3R1, VAV2, PRKCB, MAPK1, FOS, NRAS, KRAS, CD19, JUN, IKBKG, PPP3CB, PIK3CA, NFATC3, CHUK, PIK3R1	417	75	5085	2.76403	0.0445293	0.00239456	0.34141
KEGG_PATHWAY	hsa04621:NOD-like receptor signaling pathway	15	1.57068	0.000364114	HSP90AB1, TNF, HSP90AA1, TAB1, CCL5, TAB2, MAP3K7, MAPK1, HSP90B1, ERBB2IP, IKBKG, MAPK9, MAPK8, TNFAIP3, CHUK	417	62	5085	2.95022	0.0569472	0.00292736	0.439244
KEGG_PATHWAY	hsa05211:Renal cell carcinoma	16	1.67539	0.000414789	MAP2K1, TGFB1, PTPN11, NRAS, MAPK1, CRKL, KRAS, EP300, PAK2, PAK3, JUN, GAB1, PIK3CA, RAP1B, CRK, PIK3R1	417	70	5085	2.78726	0.064613	0.00317566	0.500234
KEGG_PATHWAY	hsa04664:Fc epsilon RI signaling pathway	17	1.7801	0.000452632	TNF, MAP2K1, MAP2K4, IL13, VAV2, PRKCE, PRKCB, MAPK1, NRAS, KRAS, PIK3CA, MAPK9, MAPK8, MAP2K7, PLA2G2D, PIK3R1, PLA2G5	417	78	5085	2.65772	0.0702972	0.00330771	0.545759
KEGG_PATHWAY	hsa05416:Viral myocarditis	16	1.67539	0.000487383	ACTB, ICAM1, ITGAL, CAV1, HLA-DRB1, HLA-A, HLA-C, HLA-B, HLA-E, HLA-G, EIF4G1, CCND1, CD86, CD40LG, SGCD, CD28, HLA-DRA	417	71	5085	2.748	0.0754867	0.0034067	0.587546
KEGG_PATHWAY	hsa04062:Chemokine signaling pathway	30	3.14136	0.000513318	CCL1, ADCY6, GNG12, CCL5, CXCL10, PTK2, KRAS, CXCR5, PIK3CA, SHC1, PRKACB, CHUK, PIK3R1, ITK, MAP2K1, CCL19, VAV2, CCL16, PRKCB, MAPK1, NRAS, CRKL, ARRB2, CCR5, GNB1, IKBKG, CCR2, RAP1B, JAK3, CRK	417	187	5085	1.9563	0.0793408	0.00343847	0.618722
KEGG_PATHWAY	hsa04720:Long-term potentiation	15	1.57068	0.000979478	MAP2K1, GRIN2A, PPP3R1, PRKCB, NRAS, MAPK1, RPS6KA3, EP300, KRAS, GRIN2B, GRIN2D, PPP3CB, RAP1B, PRKACB, CAMK2A	417	68	5085	2.68991	0.145957	0.00629106	1.17756
KEGG_PATHWAY	hsa05223:Non-small cell lung cancer	13	1.36126	0.0011045	E2F2, MAP2K1, RXRB, CDK6, CDK4, PRKCB, NRAS, MAPK1, CCND1, KRAS, PIK3CA, RARB, PIK3R1	417	54	5085	2.93565	0.162994	0.00681985	1.32695
KEGG_PATHWAY	hsa04810:Regulation of actin cytoskeleton	32	3.35079	0.00117604	ITGAL, FGF5, FGFR4, WASF2, GNG12, ARPC5, PFN1, PTK2, KRAS, EZR, PAK2, ARPC2, PAK3, PIK3CA, MSN, PIK3R1, ACTB, MAP2K1, LIMK1, ARHGEF6, NCKAP1L, ACTN1, ITGA3, VAV2, MAPK1, NRAS, ARPC1B, CRKL, ITGA5, PDGFRB, CRK, F2R	417	215	5085	1.81496	0.172589	0.00699224	1.41233
KEGG_PATHWAY	hsa04670:Leukocyte transendothelial migration	21	2.19895	0.00124782	ACTB, ITGAL, ICAM1, ITK, ACTN1, VAV2, MMP2, PRKCB, PTPN11, THY1, VCAM1, CYBA, CYBB, PTK2, EZR, PIK3CA, RAP1B, TXK, MSN, PIK3R1, RHOH	417	118	5085	2.17016	0.182108	0.00715375	1.49794
KEGG_PATHWAY	hsa05219:Bladder cancer	11	1.15183	0.00163061	RPS6KA5, E2F2, MAPK1, NRAS, CCND1, KRAS, MAP2K1, MDM2, CDK4, THBS1, MMP2	417	42	5085	3.19373	0.23106	0.00901918	1.95332
KEGG_PATHWAY	hsa04912:GnRH signaling pathway	18	1.88482	0.00219949	MAP2K1, ADCY6, MAP2K4, MMP2, SRC, PRKCB, MAPK1, NRAS, KRAS, MAP3K3, JUN, MAPK9, MAPK8, PRKACB, MAP2K7, CAMK2A, PLA2G2D, PLA2G5	417	98	5085	2.23976	0.298482	0.0117474	2.62651
KEGG_PATHWAY	hsa05210:Colorectal cancer	16	1.67539	0.00294427	FZD9, MSH6, MAP2K1, TGFBR2, TGFB1, MAPK1, FOS, CCND1, KRAS, JUN, BCL2, PDGFRB, PIK3CA, MAPK9, MAPK8, PIK3R1	417	84	5085	2.32271	0.377945	0.0151971	3.50143
KEGG_PATHWAY	hsa04914:Progesterone-mediated oocyte maturation	16	1.67539	0.00372285	CCNB1, HSP90AB1, MAPK1, CDK1, RPS6KA3, HSP90AA1, KRAS, MAD2L1, MAP2K1, ADCY6, MAPK9, PIK3CA, MAPK8, PRKACB, CDC27, PIK3R1	417	86	5085	2.2687	0.451461	0.0185906	4.40836
KEGG_PATHWAY	hsa04622:RIG-I-like receptor signaling pathway	14	1.46597	0.00439134	IFIH1, TNF, TBK1, TRIM25, FADD, TANK, CXCL10, MAP3K7, CASP10, IFNB1, IKBKG, MAPK9, MAPK8, CHUK	417	71	5085	2.4045	0.507648	0.0212427	5.18079
KEGG_PATHWAY	hsa05218:Melanoma	14	1.46597	0.00439134	E2F2, FGF5, MAP2K1, CDK6, CDK4, PTEN, NRAS, MAPK1, CCND1, KRAS, PDGFRB, PIK3CA, MDM2, PIK3R1	417	71	5085	2.4045	0.507648	0.0212427	5.18079
KEGG_PATHWAY	hsa05020:Prion diseases	9	0.942408	0.00614654	C8A, MAPK1, MAP2K1, C6, STIP1, LAMC1, PRKACB, PRNP, CCL5	417	35	5085	3.13566	0.629406	0.0287734	7.18176
KEGG_PATHWAY	hsa05221:Acute myeloid leukemia	12	1.25654	0.00648263	MAPK1, NRAS, CCND1, KRAS, MAP2K1, IKBKG, PIK3CA, RARA, PIM2, RUNX1, CHUK, PIK3R1	417	58	5085	2.52295	0.649046	0.0294741	7.56046
KEGG_PATHWAY	hsa04370:VEGF signaling pathway	14	1.46597	0.00709257	MAP2K1, PPP3R1, SRC, PRKCB, MAPK1, NRAS, PTK2, KRAS, PPP3CB, PIK3CA, NFATC3, PLA2G2D, PIK3R1, PLA2G5	417	75	5085	2.27626	0.682086	0.0313313	8.24412
KEGG_PATHWAY	hsa05320:Autoimmune thyroid disease	11	1.15183	0.00729287	CD86, HLA-DRB1, CD40LG, HLA-A, CTLA4, HLA-C, HLA-B, FAS, HLA-E, HLA-G, HLA-DRA, CD28	417	51	5085	2.63013	0.692246	0.0313482	8.46761
KEGG_PATHWAY	hsa04114:Oocyte meiosis	18	1.88482	0.00746395	CDK1, YWHAZ, AR, MAP2K1, BTRC, ADCY6, PPP3R1, CDC20, SKP1, CDC27, CCNB1, MAPK1, RPS6KA3, MAD2L1, YWHAQ, PPP3CB, PRKACB, CAMK2A	417	110	5085	1.99542	0.700669	0.0312437	8.65811
KEGG_PATHWAY	hsa04666:Fc gamma R-mediated phagocytosis	16	1.67539	0.00956996	MAP2K1, LIMK1, WASF2, ARPC5, VAV2, PRKCE, PRKCB, ARPC1B, MAPK1, MYO10, CRKL, ARPC2, PIK3CA, CRK, PPAP2B, PIK3R1	417	95	5085	2.05377	0.787366	0.0389194	10.9735
KEGG_PATHWAY	hsa04110:Cell cycle	19	1.98953	0.01236	E2F2, CDK1, CDC6, YWHAZ, CDK6, CDC20, SKP1, CDK4, MCM3, CDC27, TGFB1, CCNB1, CCND1, EP300, MCM7, MAD2L1, CDKN1B, YWHAQ, MDM2	417	125	5085	1.85353	0.864984	0.0488267	13.9581
KEGG_PATHWAY	hsa04060:Cytokine-cytokine receptor interaction	33	3.4555	0.0130362	CCL1, TNFRSF21, TNF, OSMR, CSF1, IL13, CCL5, TGFB1, CXCL10, CXCR5, IFNG, PLEKHO2, FAS, IFNGR1, IL2RB, BMP2, IL2RA, TNFSF4, TGFBR2, EDA2R, CCL19, CCL16, INHBA, TNFRSF9, IFNAR2, PRLR, CCR5, IFNB1, CD40LG, CCR2, PDGFRB, IL5RA, MPL	417	262	5085	1.53592	0.879081	0.0502226	14.6675
KEGG_PATHWAY	hsa04640:Hematopoietic cell lineage	14	1.46597	0.0214924	IL2RA, TNF, CD3D, HLA-DRB1, CD3E, CSF1, ITGA3, GP5, CD19, ITGA5, CD59, CD4, IL5RA, HLA-DRA	417	86	5085	1.98511	0.969742	0.0799117	23.0971
KEGG_PATHWAY	hsa04210:Apoptosis	14	1.46597	0.023462	IRAK1, TNF, PPP3R1, FADD, CASP10, BCL2, IKBKG, PRKAR1A, PPP3CB, PIK3CA, PRKACB, FAS, CHUK, PIK3R1	417	87	5085	1.96229	0.978125	0.0850567	24.9475
KEGG_PATHWAY	hsa04630:Jak-STAT signaling pathway	21	2.19895	0.0265751	IL2RB, IL2RA, OSMR, SOCS3, SOCS7, IL13, SOCS5, PTPN11, IFNAR2, CCND1, EP300, PRLR, IFNB1, IFNG, PIK3CA, JAK1, IL5RA, JAK3, MPL, IFNGR1, PIK3R1	417	155	5085	1.65212	0.986917	0.0938552	27.789
KEGG_PATHWAY	hsa04930:Type II diabetes mellitus	9	0.942408	0.0347902	MAPK1, TNF, GCK, SOCS3, MAPK9, PIK3CA, MAPK8, PRKCE, PIK3R1	417	47	5085	2.33507	0.996657	0.118992	34.8205
KEGG_PATHWAY	hsa00670:One carbon pool by folate	5	0.52356	0.0364503	MTHFR, SHMT2, ATIC, MTR, FTCD	417	16	5085	3.8107	0.997466	0.121869	36.1627
KEGG_PATHWAY	hsa04512:ECM-receptor interaction	13	1.36126	0.0392428	CD47, GP5, COL4A2, COL4A1, ITGA5, COL3A1, COL1A2, ITGA3, COL1A1, LAMC1, THBS1, THBS2, COL5A2	417	84	5085	1.8872	0.998412	0.128148	38.3634
KEGG_PATHWAY	hsa04514:Cell adhesion molecules (CAMs)	18	1.88482	0.0395701	ITGAL, ICAM1, HLA-DRB1, HLA-A, CTLA4, HLA-C, HLA-B, HLA-E, HLA-G, VCAM1, CD86, CD40LG, CD4, CD226, SELPLG, ICOSLG, SPN, CD28, HLA-DRA	417	132	5085	1.66285	0.998497	0.126653	38.6167
KEGG_PATHWAY	hsa04115:p53 signaling pathway	11	1.15183	0.0481402	CCNB1, CDK1, CCND1, RRM2, MDM2, CDK6, FAS, CDK4, THBS1, PTEN, TP73	417	68	5085	1.9726	0.999645	0.149652	44.9198
KEGG_PATHWAY	hsa04350:TGF-beta signaling pathway	13	1.36126	0.0494488	INHBA, MAPK1, BMP2, TNF, EP300, SMAD6, IFNG, TGFBR2, SKP1, THBS1, THBS2, BMP8B, TGFB1	417	87	5085	1.82213	0.999716	0.150661	45.8281
KEGG_PATHWAY	hsa05322:Systemic lupus erythematosus	14	1.46597	0.0585228	TNF, HLA-DRB1, C3, C6, GRIN2A, ACTN1, C8A, CD86, HIST1H2BN, GRIN2B, CD40LG, IFNG, HLA-DRA, CD28	417	99	5085	1.72444	0.999939	0.173351	51.7586
KEGG_PATHWAY	hsa05340:Primary immunodeficiency	7	0.732984	0.0617421	CD19, CD3D, CD3E, CD40LG, IKBKG, CD4, JAK3	417	35	5085	2.43885	0.999965	0.179071	53.7152
KEGG_PATHWAY	hsa04144:Endocytosis	22	2.30366	0.072548	PARD6B, IL2RB, FGFR4, IL2RA, TGFBR2, HLA-A, HLA-C, HLA-B, HLA-E, HLA-G, SRC, ADRB3, RAB31, ARRB2, CCR5, SH3GLB1, ACAP2, MDM2, ITCH, IQSEC3, HSPA8, F2R, AP2M1	417	184	5085	1.45801	0.999995	0.2045	59.7628
KEGG_PATHWAY	hsa04623:Cytosolic DNA-sensing pathway	9	0.942408	0.0766266	POLR3G, POLR3K, IFNB1, TBK1, IKBKG, CCL5, CHUK, CXCL10, ADAR	417	55	5085	1.99542	0.999997	0.211552	61.8503
KEGG_PATHWAY	hsa04910:Insulin signaling pathway	17	1.7801	0.0830255	MAP2K1, SOCS3, MAPK1, NRAS, CRKL, EIF4E, KRAS, GCK, PRKAR1A, PIK3CA, MAPK9, SHC1, MAPK8, PRKACB, CRK, PIK3R1, EIF4E2	417	135	5085	1.53557	0.999999	0.224093	64.9261
KEGG_PATHWAY	hsa05216:Thyroid cancer	6	0.628272	0.0831808	MAPK1, NRAS, CCND1, KRAS, MAP2K1, RXRB	417	29	5085	2.52295	0.999999	0.22095	64.9978
KEGG_PATHWAY	hsa04130:SNARE interactions in vesicular transport	7	0.732984	0.0856788	SNAP29, STX4, STX12, STX7, VAMP8, VAMP3, SNAP23	417	38	5085	2.24631	0.999999	0.223536	66.1333
KEGG_PATHWAY	hsa05130:Pathogenic Escherichia coli infection	9	0.942408	0.0904191	ACTB, ARPC1B, YWHAZ, TUBB, EZR, ARPC2, YWHAQ, TLR4, ARPC5	417	57	5085	1.92541	1	0.231314	68.1958
KEGG_PATHWAY	hsa04520:Adherens junction	11	1.15183	0.0952629	MAP3K7, PTPRJ, ACTB, MAPK1, EP300, WASF2, TGFBR2, ACTN1, YES1, SNAI2, SRC	417	77	5085	1.74203	1	0.239047	70.1836
