# Supplementary material for: Identification of laryngeal cancer prognostic biomarkers using an inflammatory gene-related, competitive endogenous RNA network
Source: Oncotarget. 2016 Nov 25;8(6):9525–34. doi: 10.18632/oncotarget.13627 (PMC5354750; doi:10.18632/oncotarget.13627)
Supplement: Supplementary file 4 [file oncotarget-08-9525-s004.xls]

## Sheet: Sheet1
Table S5. The detailed information of probe sets and their corresponding lncRNAs in the Affymetrix HG-U133A platform used in our study.
Probe	lncRNA ID
217515_s_at	ENSG00000234132.2
220015_at	ENSG00000272078.1
201421_s_at	ENSG00000243960.1
214185_at	ENSG00000203325.3
205929_at	ENSG00000227907.1
220846_s_at	ENSG00000182873.5
219268_at	ENSG00000261065.1
204484_at	ENSG00000226330.1
215991_s_at	ENSG00000230424.1
217442_at	ENSG00000225670.3
213604_at	ENSG00000236810.3
203950_s_at	ENSG00000242349.3
211191_at	ENSG00000234425.1
215629_s_at	ENSG00000116652.6
215480_at	ENSG00000236065.2
215970_at	ENSG00000237250.3
212978_at	ENSG00000231999.4
201778_s_at	ENSG00000228237.3
216579_at	ENSG00000255811.1
216535_at	ENSG00000225670.3
221623_at	ENSG00000229953.1
209609_s_at	ENSG00000269621.1
217319_x_at	ENSG00000225506.2
209094_at	ENSG00000223653.3
220279_at	ENSG00000231563.1
220235_s_at	ENSG00000232811.1
220578_at	ENSG00000237781.3
220090_at	ENSG00000227415.1
117_at	ENSG00000273112.1
202963_at	ENSG00000224645.1
221109_at	ENSG00000276255.2
208615_s_at	ENSG00000269967.1
213752_at	ENSG00000175147.9
217570_x_at	ENSG00000226419.4
209700_x_at	ENSG00000274265.2
222212_s_at	ENSG00000259357.2
215506_s_at	ENSG00000232284.5
219567_s_at	ENSG00000238186.1
213595_s_at	ENSG00000233706.1
219585_at	ENSG00000224066.1
209353_s_at	ENSG00000229407.3
213340_s_at	ENSG00000227372.8
209467_s_at	ENSG00000269956.1
220871_at	ENSG00000279324.1
211562_s_at	ENSG00000223774.3
203359_s_at	ENSG00000228436.2
203205_at	ENSG00000236200.3
212101_at	ENSG00000250135.1
205776_at	ENSG00000237188.3
205776_at	ENSG00000273071.1
215300_s_at	ENSG00000237188.3
215300_s_at	ENSG00000273071.1
208335_s_at	ENSG00000225670.3
209408_at	ENSG00000225721.3
206814_at	ENSG00000228035.1
212103_at	ENSG00000250135.1
220204_s_at	ENSG00000182109.5
213841_at	ENSG00000260990.1
206990_at	ENSG00000260990.1
221832_s_at	ENSG00000240553.1
220085_at	ENSG00000244332.1
208881_x_at	ENSG00000232656.5
208954_s_at	ENSG00000237491.6
214434_at	ENSG00000232767.1
212423_at	ENSG00000235426.2
216811_at	ENSG00000225313.3
201376_s_at	ENSG00000229431.1
216812_at	ENSG00000225313.3
214867_at	ENSG00000272589.1
201798_s_at	ENSG00000223745.5
222072_at	ENSG00000203876.7
200071_at	ENSG00000227963.1
216058_s_at	ENSG00000237416.4
212758_s_at	ENSG00000223907.1
212123_at	ENSG00000228971.2
212738_at	ENSG00000232878.1
213739_at	ENSG00000215866.5
213739_at	ENSG00000260917.1
202361_at	ENSG00000279689.1
217226_s_at	ENSG00000233184.4
220670_at	ENSG00000279863.1
209603_at	ENSG00000238290.1
207436_x_at	ENSG00000237954.5
220974_x_at	ENSG00000233184.4
218889_at	ENSG00000226835.1
202887_s_at	ENSG00000269926.1
209602_s_at	ENSG00000238290.1
215103_at	ENSG00000224081.5
216345_at	ENSG00000272589.1
201439_at	ENSG00000233359.1
214140_at	ENSG00000233589.1
220569_at	ENSG00000279027.1
213714_at	ENSG00000240291.1
202565_s_at	ENSG00000224597.7
209538_at	ENSG00000223910.1
209538_at	ENSG00000226245.1
212424_at	ENSG00000224613.4
216858_x_at	ENSG00000233359.1
218087_s_at	ENSG00000228504.1
207347_at	ENSG00000225623.1
207347_at	ENSG00000235939.1
209045_at	ENSG00000228420.1
213429_at	ENSG00000234807.5
207776_s_at	ENSG00000240291.1
213964_x_at	ENSG00000269609.3
218878_s_at	ENSG00000232284.5
212504_at	ENSG00000228463.6
204446_s_at	ENSG00000231964.1
204487_s_at	ENSG00000229414.2
211775_x_at	ENSG00000255384.1
209893_s_at	ENSG00000255929.3
203620_s_at	ENSG00000225087.1
213034_at	ENSG00000235910.1
220568_at	ENSG00000231163.3
211004_s_at	ENSG00000232284.5
211004_s_at	ENSG00000255306.1
214960_at	ENSG00000254907.1
207593_at	ENSG00000231365.3
220571_at	ENSG00000254664.1
221861_at	ENSG00000254429.1
221861_at	ENSG00000279117.1
203257_s_at	ENSG00000225506.2
212516_at	ENSG00000256007.1
216798_at	ENSG00000237094.9
201045_s_at	ENSG00000256034.1
221005_s_at	ENSG00000237094.9
219025_at	ENSG00000254458.1
212570_at	ENSG00000231992.1
212076_at	ENSG00000255435.4
202076_at	ENSG00000233359.1
210236_at	ENSG00000246889.2
213994_s_at	ENSG00000254418.1
218725_at	ENSG00000237491.6
203118_at	ENSG00000280143.1
202535_at	ENSG00000254721.1
212080_at	ENSG00000255435.4
210148_at	ENSG00000233246.1
217928_s_at	ENSG00000260808.1
208521_at	ENSG00000230250.1
200004_at	ENSG00000255125.1
209892_at	ENSG00000255929.3
209448_at	ENSG00000236963.3
204156_at	ENSG00000235910.1
208904_s_at	ENSG00000245832.4
218892_at	ENSG00000255390.1
220666_at	ENSG00000255580.1
220514_at	ENSG00000183562.3
217869_at	ENSG00000246250.2
202345_s_at	ENSG00000226883.1
202345_s_at	ENSG00000231816.1
210737_at	ENSG00000238290.1
210705_s_at	ENSG00000236948.1
202038_at	ENSG00000254873.1
202066_at	ENSG00000246889.2
204475_at	ENSG00000230864.1
220964_s_at	ENSG00000245156.1
220964_s_at	ENSG00000254452.1
216396_s_at	ENSG00000254671.2
201687_s_at	ENSG00000254907.1
214657_s_at	ENSG00000245532.5
200957_s_at	ENSG00000254662.1
213993_at	ENSG00000254418.1
217723_x_at	ENSG00000130600.13
203531_at	ENSG00000255467.1
201361_at	ENSG00000256196.1
202237_at	ENSG00000256947.1
220572_at	ENSG00000247137.6
209437_s_at	ENSG00000254418.1
204437_s_at	ENSG00000204971.3
222053_at	ENSG00000269176.2
200016_x_at	ENSG00000258344.1
211058_x_at	ENSG00000229846.1
211058_x_at	ENSG00000258017.1
208753_s_at	ENSG00000230027.1
206643_at	ENSG00000237435.6
203998_s_at	ENSG00000257894.2
217794_at	ENSG00000257379.1
209195_s_at	ENSG00000257653.1
213615_at	ENSG00000272201.1
220879_at	ENSG00000233755.1
222325_at	ENSG00000255794.4
215698_at	ENSG00000228463.6
209300_s_at	ENSG00000238290.1
220036_s_at	ENSG00000229846.1
64432_at	ENSG00000234608.5
205660_at	ENSG00000275585.1
212375_at	ENSG00000257000.1
202662_s_at	ENSG00000255968.1
206837_at	ENSG00000223653.3
218000_s_at	ENSG00000257453.1
201320_at	ENSG00000258199.1
209118_s_at	ENSG00000229846.1
201805_at	ENSG00000257913.2
216739_at	ENSG00000224081.5
211750_x_at	ENSG00000258232.2
205304_s_at	ENSG00000255644.1
206312_at	ENSG00000256751.3
213646_x_at	ENSG00000229846.1
213646_x_at	ENSG00000258017.1
205115_s_at	ENSG00000231128.3
203734_at	ENSG00000238290.1
200895_s_at	ENSG00000258325.2
200895_s_at	ENSG00000258092.1
211072_x_at	ENSG00000229846.1
211072_x_at	ENSG00000258017.1
221777_at	ENSG00000257286.1
216331_at	ENSG00000234810.1
211992_at	ENSG00000272438.1
204807_at	ENSG00000255850.1
208121_s_at	ENSG00000237301.1
222040_at	ENSG00000225632.1
222040_at	ENSG00000258344.1
208754_s_at	ENSG00000230027.1
215731_s_at	ENSG00000280120.1
206250_x_at	ENSG00000203605.3
202971_s_at	ENSG00000235872.2
219022_at	ENSG00000226067.4
219022_at	ENSG00000275585.1
201938_at	ENSG00000235423.6
201603_at	ENSG00000258048.1
204963_at	ENSG00000256234.1
204963_at	ENSG00000255750.3
200714_x_at	ENSG00000257342.1
207057_at	ENSG00000226883.1
207057_at	ENSG00000231816.1
221111_at	ENSG00000232284.5
221111_at	ENSG00000255733.3
203999_at	ENSG00000257894.2
219459_at	ENSG00000257545.2
221919_at	ENSG00000225632.1
221919_at	ENSG00000258344.1
207065_at	ENSG00000257500.1
222088_s_at	ENSG00000236266.1
211756_at	ENSG00000257042.1
221773_at	ENSG00000231987.1
212930_at	ENSG00000231999.4
212930_at	ENSG00000258302.2
219035_s_at	ENSG00000227082.1
219035_s_at	ENSG00000231429.2
219599_at	ENSG00000257337.4
212376_s_at	ENSG00000257000.1
204574_s_at	ENSG00000233147.1
215716_s_at	ENSG00000231999.4
215716_s_at	ENSG00000258302.2
222277_at	ENSG00000205861.9
211954_s_at	ENSG00000225206.5
216391_s_at	ENSG00000230223.4
211455_at	ENSG00000279516.1
216476_at	ENSG00000232284.5
214194_at	ENSG00000225087.1
1598_g_at	ENSG00000231128.3
1598_g_at	ENSG00000233695.2
203659_s_at	ENSG00000231607.6
220354_at	ENSG00000226419.4
220354_at	ENSG00000235280.2
216820_at	ENSG00000234184.3
208468_at	ENSG00000224081.5
215738_at	ENSG00000261097.1
205472_s_at	ENSG00000229956.7
214276_at	ENSG00000223479.3
204557_s_at	ENSG00000228971.2
205677_s_at	ENSG00000231607.6
220930_s_at	ENSG00000227258.3
211953_s_at	ENSG00000225206.5
220931_at	ENSG00000227258.3
209995_s_at	ENSG00000228971.2
218316_at	ENSG00000258378.1
219164_s_at	ENSG00000231987.1
213376_at	ENSG00000259116.1
203940_s_at	ENSG00000258301.3
221137_at	ENSG00000258782.3
214341_at	ENSG00000157306.12
209944_at	ENSG00000258891.1
214467_at	ENSG00000258407.1
219972_s_at	ENSG00000238242.1
207699_at	ENSG00000157306.12
219757_s_at	ENSG00000258428.3
211448_s_at	ENSG00000258871.1
213063_at	ENSG00000237505.4
219086_at	ENSG00000233359.1
201695_s_at	ENSG00000258908.1
218540_at	ENSG00000157306.12
219840_s_at	ENSG00000228971.2
219840_s_at	ENSG00000187621.12
219840_s_at	ENSG00000259084.4
202010_s_at	ENSG00000258891.1
220130_x_at	ENSG00000232298.2
218031_s_at	ENSG00000277801.1
220176_at	ENSG00000269967.1
218363_at	ENSG00000258520.1
221138_s_at	ENSG00000258782.3
216388_s_at	ENSG00000232298.2
210270_at	ENSG00000258871.1
219009_at	ENSG00000258457.3
211061_s_at	ENSG00000258377.1
205141_at	ENSG00000258451.1
220701_at	ENSG00000257621.5
220701_at	ENSG00000279636.1
200989_at	ENSG00000258667.1
200989_at	ENSG00000258964.1
212352_s_at	ENSG00000224127.1
212352_s_at	ENSG00000224149.1
212352_s_at	ENSG00000259138.1
201715_s_at	ENSG00000240553.1
202984_s_at	ENSG00000258851.1
218571_s_at	ENSG00000230023.2
219018_s_at	ENSG00000224445.2
204400_at	ENSG00000259018.1
211024_s_at	ENSG00000257520.1
213128_s_at	ENSG00000224078.10
212730_at	ENSG00000232825.1
208385_at	ENSG00000228853.1
220980_s_at	ENSG00000225087.1
215688_at	ENSG00000177699.4
221708_s_at	ENSG00000258384.1
209524_at	ENSG00000230817.3
214164_x_at	ENSG00000230798.3
213291_s_at	ENSG00000224078.10
202986_at	ENSG00000234184.3
217828_at	ENSG00000234807.5
216357_at	ENSG00000223949.4
202670_at	ENSG00000261351.2
209525_at	ENSG00000230817.3
209120_at	ENSG00000231987.1
219210_s_at	ENSG00000224209.4
220361_at	ENSG00000259673.3
218152_at	ENSG00000279033.1
204000_at	ENSG00000259327.1
215408_at	ENSG00000259735.1
211262_at	ENSG00000231671.1
212703_at	ENSG00000259370.2
215981_at	ENSG00000246863.2
216106_at	ENSG00000260619.1
220608_s_at	ENSG00000241014.1
220608_s_at	ENSG00000279364.1
221974_at	ENSG00000224078.10
220574_at	ENSG00000223814.1
212701_at	ENSG00000259370.2
211457_at	ENSG00000279980.1
211458_s_at	ENSG00000279980.1
207414_s_at	ENSG00000259172.1
202032_s_at	ENSG00000259661.1
211575_s_at	ENSG00000224078.10
221001_at	ENSG00000233755.1
221001_at	ENSG00000224078.10
39891_at	ENSG00000259291.2
212204_at	ENSG00000261002.3
219441_s_at	ENSG00000233184.4
219441_s_at	ENSG00000259755.1
210542_s_at	ENSG00000260661.1
210542_s_at	ENSG00000258761.1
205913_at	ENSG00000230735.1
201716_at	ENSG00000223949.4
213364_s_at	ENSG00000223949.4
211369_at	ENSG00000235358.1
212202_s_at	ENSG00000261002.3
209308_s_at	ENSG00000227161.1
221511_x_at	ENSG00000261771.3
218964_at	ENSG00000234497.3
221654_s_at	ENSG00000259248.3
210986_s_at	ENSG00000259627.1
215919_s_at	ENSG00000173867.8
216693_x_at	ENSG00000230817.3
218648_at	ENSG00000259736.1
221880_s_at	ENSG00000271763.1
214304_x_at	ENSG00000232825.1
214304_x_at	ENSG00000259475.1
37590_g_at	ENSG00000259291.2
212820_at	ENSG00000259678.1
203627_at	ENSG00000259475.1
213657_s_at	ENSG00000259291.2
207438_s_at	ENSG00000260269.3
219027_s_at	ENSG00000228853.1
211112_at	ENSG00000232284.5
219781_s_at	ENSG00000231949.1
207338_s_at	ENSG00000262668.1
219384_s_at	ENSG00000259992.1
213141_at	ENSG00000232284.5
219664_s_at	ENSG00000237094.9
204660_at	ENSG00000261790.1
206889_at	ENSG00000228463.6
221864_at	ENSG00000261487.1
214272_at	ENSG00000260616.4
221968_s_at	ENSG00000231949.1
206107_at	ENSG00000228463.6
207416_s_at	ENSG00000263276.1
207416_s_at	ENSG00000262160.1
218300_at	ENSG00000238045.7
205458_at	ENSG00000259006.1
218564_at	ENSG00000234497.3
215715_at	ENSG00000234810.1
213509_x_at	ENSG00000265408.1
207890_s_at	ENSG00000177133.8
201806_s_at	ENSG00000260570.1
219136_s_at	ENSG00000228794.6
212736_at	ENSG00000237301.1
210556_at	ENSG00000232284.5
204276_at	ENSG00000260755.1
221658_s_at	ENSG00000259954.1
207615_s_at	ENSG00000221819.4
211005_at	ENSG00000261067.4
211005_at	ENSG00000261552.1
218794_s_at	ENSG00000260252.1
213295_at	ENSG00000260616.4
217212_s_at	ENSG00000260803.1
212910_at	ENSG00000232284.5
219971_at	ENSG00000259954.1
222118_at	ENSG00000260213.3
213235_at	ENSG00000261312.1
219047_s_at	ENSG00000232748.3
220806_x_at	ENSG00000237491.6
209322_s_at	ENSG00000233427.1
217527_s_at	ENSG00000260853.1
210057_at	ENSG00000260017.1
215301_at	ENSG00000261063.1
204826_at	ENSG00000260874.3
60084_at	ENSG00000260616.4
203785_s_at	ENSG00000232284.5
221402_at	ENSG00000262668.1
206916_x_at	ENSG00000260886.1
204277_s_at	ENSG00000260755.1
208033_s_at	ENSG00000225087.1
208033_s_at	ENSG00000259768.5
220715_at	ENSG00000267048.1
219707_at	ENSG00000231999.4
204428_s_at	ENSG00000232284.5
206845_s_at	ENSG00000280211.1
216572_at	ENSG00000236915.1
218414_s_at	ENSG00000237938.3
214324_at	ENSG00000226664.1
210555_s_at	ENSG00000232284.5
202386_s_at	ENSG00000237301.1
215053_at	ENSG00000186056.7
217642_at	ENSG00000280211.1
217308_at	ENSG00000262668.1
40149_at	ENSG00000233427.1
204827_s_at	ENSG00000260874.3
202738_s_at	ENSG00000227947.1
206416_at	ENSG00000263072.3
209667_at	ENSG00000265408.1
209667_at	ENSG00000280416.1
219540_at	ENSG00000269967.1
209046_s_at	ENSG00000259992.1
213934_s_at	ENSG00000229956.7
217443_at	ENSG00000246777.1
200659_s_at	ENSG00000225623.1
200659_s_at	ENSG00000262039.1
200659_s_at	ENSG00000250186.3
218704_at	ENSG00000265148.3
215880_at	ENSG00000266929.1
202692_s_at	ENSG00000267394.1
219525_at	ENSG00000262769.1
217796_s_at	ENSG00000234953.2
202856_s_at	ENSG00000233290.1
213836_s_at	ENSG00000267009.4
201088_at	ENSG00000232284.5
214818_at	ENSG00000265678.1
221194_s_at	ENSG00000267104.2
207959_s_at	ENSG00000266368.1
208774_at	ENSG00000233290.1
205192_at	ENSG00000267278.3
202148_s_at	ENSG00000263585.1
208414_s_at	ENSG00000230148.6
208414_s_at	ENSG00000233101.8
202935_s_at	ENSG00000234899.7
209852_x_at	ENSG00000228192.5
200605_s_at	ENSG00000234264.1
202179_at	ENSG00000266120.1
1405_i_at	ENSG00000270240.2
219230_at	ENSG00000234810.1
203463_s_at	ENSG00000265263.1
203268_s_at	ENSG00000279428.1
218743_at	ENSG00000263218.2
211717_at	ENSG00000262967.1
217471_at	ENSG00000267659.3
204566_at	ENSG00000231252.1
222214_at	ENSG00000280069.1
218898_at	ENSG00000235373.1
216128_at	ENSG00000230817.3
202815_s_at	ENSG00000224505.2
217685_at	ENSG00000233290.1
217879_at	ENSG00000225506.2
213417_at	ENSG00000267280.3
200813_s_at	ENSG00000272770.1
206360_s_at	ENSG00000237413.3
209154_at	ENSG00000227589.1
220654_at	ENSG00000266830.1
210185_at	ENSG00000266101.1
211736_at	ENSG00000234494.5
217880_at	ENSG00000225506.2
219794_at	ENSG00000263300.1
221585_at	ENSG00000265664.1
214597_at	ENSG00000264860.1
215055_at	ENSG00000230817.3
201759_at	ENSG00000230817.3
220628_s_at	ENSG00000233973.3
209092_s_at	ENSG00000240618.1
221759_at	ENSG00000230615.4
218993_at	ENSG00000237491.6
210348_at	ENSG00000264672.3
216261_at	ENSG00000263293.2
217455_s_at	ENSG00000264860.1
213637_at	ENSG00000277688.1
207869_s_at	ENSG00000251239.1
216703_at	ENSG00000263711.3
215283_at	ENSG00000263753.4
216709_at	ENSG00000263711.3
212386_at	ENSG00000231090.1
213645_at	ENSG00000230021.5
204142_at	ENSG00000230021.5
218178_s_at	ENSG00000267165.1
208309_s_at	ENSG00000267476.1
210002_at	ENSG00000266283.1
214291_at	ENSG00000265496.3
210066_s_at	ENSG00000260372.4
217690_at	ENSG00000230021.5
207323_s_at	ENSG00000266844.1
212880_at	ENSG00000267225.1
208409_at	ENSG00000267193.3
207324_s_at	ENSG00000265888.1
202932_at	ENSG00000230021.5
202533_s_at	ENSG00000236782.3
210067_at	ENSG00000260372.4
220774_at	ENSG00000229846.1
220774_at	ENSG00000265128.1
217684_at	ENSG00000230021.5
222180_at	ENSG00000264339.1
222180_at	ENSG00000264635.1
207592_s_at	ENSG00000230021.5
206576_s_at	ENSG00000213904.6
208520_at	ENSG00000224459.1
206175_x_at	ENSG00000230615.4
200623_s_at	ENSG00000269292.1
212952_at	ENSG00000267458.1
212000_at	ENSG00000269131.1
207194_s_at	ENSG00000267607.1
217694_at	ENSG00000234810.1
215570_s_at	ENSG00000269749.1
44822_s_at	ENSG00000267124.2
222097_at	ENSG00000267858.3
206557_at	ENSG00000269082.1
220605_s_at	ENSG00000228436.2
206791_s_at	ENSG00000268650.3
207006_s_at	ENSG00000234810.1
204816_s_at	ENSG00000225762.1
215758_x_at	ENSG00000267268.1
214019_at	ENSG00000230021.5
64371_at	ENSG00000269131.1
210157_at	ENSG00000233399.2
207779_at	ENSG00000280023.1
207128_s_at	ENSG00000230615.4
47560_at	ENSG00000267169.1
210336_x_at	ENSG00000267858.3
211657_at	ENSG00000268833.1
202910_s_at	ENSG00000267379.1
222098_s_at	ENSG00000267858.3
203288_at	ENSG00000267219.1
213690_s_at	ENSG00000269352.1
221159_at	ENSG00000276980.1
221988_at	ENSG00000215908.6
221988_at	ENSG00000268087.1
221988_at	ENSG00000269427.1
218824_at	ENSG00000225667.1
207224_s_at	ENSG00000269072.1
216423_at	ENSG00000279977.1
216423_at	ENSG00000268087.1
214392_at	ENSG00000229444.1
210922_at	ENSG00000269653.1
221863_at	ENSG00000267124.2
220653_at	ENSG00000269793.3
219145_at	ENSG00000267169.1
212001_at	ENSG00000269131.1
203757_s_at	ENSG00000268833.1
208751_at	ENSG00000268061.3
208751_at	ENSG00000279861.1
206403_at	ENSG00000280061.1
208543_at	ENSG00000237938.3
212925_at	ENSG00000240618.1
212662_at	ENSG00000266903.1
212358_at	ENSG00000267698.1
206676_at	ENSG00000213904.6
203488_at	ENSG00000267169.1
218381_s_at	ENSG00000234810.1
218381_s_at	ENSG00000267523.1
213732_at	ENSG00000272106.1
200076_s_at	ENSG00000268983.1
209498_at	ENSG00000213904.6
215344_at	ENSG00000267934.1
221855_at	ENSG00000271554.1
213045_at	ENSG00000269145.2
204138_s_at	ENSG00000267858.3
201221_s_at	ENSG00000229846.1
222028_at	ENSG00000267191.1
213826_s_at	ENSG00000236449.1
209286_at	ENSG00000236213.1
204914_s_at	ENSG00000242540.2
202832_at	ENSG00000214184.3
202351_at	ENSG00000227227.1
220829_s_at	ENSG00000235335.2
39549_at	ENSG00000223947.1
201370_s_at	ENSG00000274629.1
217439_at	ENSG00000236886.2
216110_x_at	ENSG00000228389.1
209552_at	ENSG00000189223.11
212446_s_at	ENSG00000227617.6
206091_at	ENSG00000227210.1
211940_x_at	ENSG00000236449.1
215713_at	ENSG00000279166.1
216463_at	ENSG00000237844.1
219770_at	ENSG00000232377.1
212653_s_at	ENSG00000231609.3
203424_s_at	ENSG00000236886.2
210432_s_at	ENSG00000236283.1
215561_s_at	ENSG00000226925.1
205459_s_at	ENSG00000223947.1
204915_s_at	ENSG00000242540.2
206069_s_at	ENSG00000231294.1
214378_at	ENSG00000224063.3
205251_at	ENSG00000225057.2
202663_at	ENSG00000236449.1
216188_at	ENSG00000233718.3
202636_at	ENSG00000228363.2
218696_at	ENSG00000225420.1
208563_x_at	ENSG00000269707.1
220321_s_at	ENSG00000259080.1
213828_x_at	ENSG00000236449.1
209272_at	ENSG00000228509.3
208195_at	ENSG00000237298.6
208775_at	ENSG00000270820.3
205975_s_at	ENSG00000279160.1
207053_at	ENSG00000227028.4
213462_at	ENSG00000223947.1
213917_at	ENSG00000189223.11
209287_s_at	ENSG00000236213.1
212245_at	ENSG00000228925.1
204913_s_at	ENSG00000242540.2
217424_at	ENSG00000236886.2
209288_s_at	ENSG00000236213.1
216618_at	ENSG00000237844.1
213258_at	ENSG00000224063.3
217012_at	ENSG00000204929.9
217012_at	ENSG00000235725.1
219536_s_at	ENSG00000231918.1
201580_s_at	ENSG00000235665.3
217851_s_at	ENSG00000233723.5
207130_at	ENSG00000234690.4
210052_s_at	ENSG00000223647.1
202549_at	ENSG00000233723.5
206803_at	ENSG00000233896.1
215795_at	ENSG00000226994.5
209097_s_at	ENSG00000270792.3
221528_s_at	ENSG00000273828.1
202877_s_at	ENSG00000232451.1
208399_s_at	ENSG00000271955.1
208399_s_at	ENSG00000233891.5
216422_at	ENSG00000224184.3
204554_at	ENSG00000271955.1
203888_at	ENSG00000232451.1
217240_at	ENSG00000228613.1
217346_at	ENSG00000234936.1
204598_at	ENSG00000234423.1
204598_at	ENSG00000235958.3
208725_at	ENSG00000203386.4
204092_s_at	ENSG00000271894.1
201415_at	ENSG00000226994.5
209684_at	ENSG00000227210.1
216183_at	ENSG00000232973.9
216183_at	ENSG00000229160.1
218145_at	ENSG00000236856.1
210341_at	ENSG00000225889.5
213171_s_at	ENSG00000126005.13
213171_s_at	ENSG00000261582.1
215861_at	ENSG00000197670.5
203887_s_at	ENSG00000232451.1
205792_at	ENSG00000244558.3
213837_at	ENSG00000226143.1
208601_s_at	ENSG00000233723.5
219250_s_at	ENSG00000230448.3
200709_at	ENSG00000234684.4
216505_x_at	ENSG00000237667.3
212062_at	ENSG00000231918.1
219016_at	ENSG00000235958.3
209049_s_at	ENSG00000234690.4
210187_at	ENSG00000234684.4
216027_at	ENSG00000235665.3
216027_at	ENSG00000236790.3
221442_at	ENSG00000271894.1
221500_s_at	ENSG00000233723.5
216342_x_at	ENSG00000231532.3
203995_at	ENSG00000241728.3
208370_s_at	ENSG00000226785.1
215253_s_at	ENSG00000226785.1
214309_s_at	ENSG00000241728.3
203996_s_at	ENSG00000241728.3
210365_at	ENSG00000226994.5
216004_s_at	ENSG00000231826.3
209298_s_at	ENSG00000203386.4
219935_at	ENSG00000223563.1
216628_at	ENSG00000203386.4
202558_s_at	ENSG00000230448.3
206947_at	ENSG00000231312.4
206947_at	ENSG00000225330.1
210689_at	ENSG00000230479.1
210689_at	ENSG00000233818.1
202557_at	ENSG00000230448.3
209578_s_at	ENSG00000205054.4
204786_s_at	ENSG00000223799.1
210454_s_at	ENSG00000236213.1
203635_at	ENSG00000242553.1
209297_at	ENSG00000203386.4
207999_s_at	ENSG00000205054.4
217118_s_at	ENSG00000205054.4
212725_s_at	ENSG00000253352.6
212725_s_at	ENSG00000269987.1
216848_at	ENSG00000279038.1
212965_at	ENSG00000233005.1
212965_at	ENSG00000231204.3
207934_at	ENSG00000225465.7
216285_at	ENSG00000236204.3
204017_at	ENSG00000231367.3
200676_s_at	ENSG00000233005.1
217337_at	ENSG00000226785.1
210010_s_at	ENSG00000236204.3
204593_s_at	ENSG00000231312.4
219811_at	ENSG00000234378.1
216847_at	ENSG00000279038.1
212337_at	ENSG00000253352.6
212337_at	ENSG00000269987.1
206064_s_at	ENSG00000233005.1
206064_s_at	ENSG00000229621.1
221178_at	ENSG00000232973.9
204594_s_at	ENSG00000231312.4
204383_at	ENSG00000236204.3
217275_at	ENSG00000236204.3
202197_at	ENSG00000279159.1
202197_at	ENSG00000227117.4
221108_at	ENSG00000211683.3
202027_at	ENSG00000227292.1
213633_at	ENSG00000233360.4
217285_at	ENSG00000236204.3
203450_at	ENSG00000228274.3
218444_at	ENSG00000273192.1
212931_at	ENSG00000224875.2
201147_s_at	ENSG00000230876.4
201147_s_at	ENSG00000279338.1
212421_at	ENSG00000205054.4
215003_at	ENSG00000236204.3
215003_at	ENSG00000237517.6
215003_at	ENSG00000273032.1
208719_s_at	ENSG00000231367.3
208718_at	ENSG00000231367.3
206839_at	ENSG00000279978.1
212271_at	ENSG00000233005.1
200684_s_at	ENSG00000233005.1
215146_s_at	ENSG00000235954.4
209431_s_at	ENSG00000228839.3
218492_s_at	ENSG00000261012.2
213579_s_at	ENSG00000232754.1
213579_s_at	ENSG00000231993.1
209299_x_at	ENSG00000233005.1
209299_x_at	ENSG00000229621.1
200779_at	ENSG00000231312.4
221516_s_at	ENSG00000231312.4
217092_x_at	ENSG00000227028.4
209843_s_at	ENSG00000235848.2
209843_s_at	ENSG00000279010.1
208359_s_at	ENSG00000231367.3
208359_s_at	ENSG00000228620.1
210803_at	ENSG00000228784.5
207264_at	ENSG00000231367.3
216145_at	ENSG00000236204.3
212715_s_at	ENSG00000093100.13
201150_s_at	ENSG00000230876.4
201150_s_at	ENSG00000279338.1
201811_x_at	ENSG00000224660.1
213158_at	ENSG00000259976.1
214178_s_at	ENSG00000242808.5
206191_at	ENSG00000223797.3
215825_at	ENSG00000260743.1
206073_at	ENSG00000249786.5
218574_s_at	ENSG00000227110.4
213024_at	ENSG00000244513.4
201151_s_at	ENSG00000243305.1
202380_s_at	ENSG00000230084.3
201395_at	ENSG00000235016.1
220787_at	ENSG00000243415.2
201152_s_at	ENSG00000243305.1
220824_at	ENSG00000279328.1
216944_s_at	ENSG00000235978.4
217300_at	ENSG00000225733.3
201153_s_at	ENSG00000243305.1
206314_at	ENSG00000236869.1
222340_at	ENSG00000251448.1
217852_s_at	ENSG00000233912.1
219542_at	ENSG00000250608.1
209481_at	ENSG00000234617.1
202055_at	ENSG00000272758.3
203434_s_at	ENSG00000240666.1
209375_at	ENSG00000228242.4
210703_at	ENSG00000280397.1
206481_s_at	ENSG00000248138.3
204013_s_at	ENSG00000248049.4
213419_at	ENSG00000250906.1
217989_at	ENSG00000255723.1
203934_at	ENSG00000250646.1
221183_at	ENSG00000249717.1
217933_s_at	ENSG00000249502.1
203915_at	ENSG00000245928.2
221557_s_at	ENSG00000232021.4
220063_at	ENSG00000251175.3
217067_s_at	ENSG00000249001.3
215246_at	ENSG00000249532.3
204466_s_at	ENSG00000251095.4
216313_at	ENSG00000272154.2
216313_at	ENSG00000280029.1
213169_at	ENSG00000250619.1
216326_s_at	ENSG00000228737.2
211870_s_at	ENSG00000279726.1
212256_at	ENSG00000245275.5
202848_s_at	ENSG00000246334.2
217810_x_at	ENSG00000251556.1
215534_at	ENSG00000279821.1
204864_s_at	ENSG00000262211.1
216355_at	ENSG00000272154.2
216355_at	ENSG00000280029.1
213860_x_at	ENSG00000230551.4
212812_at	ENSG00000251675.1
204620_s_at	ENSG00000249835.2
221450_x_at	ENSG00000280029.1
207165_at	ENSG00000251018.2
205825_at	ENSG00000251314.2
222344_at	ENSG00000246859.2
221317_x_at	ENSG00000272154.2
221317_x_at	ENSG00000280029.1
221324_at	ENSG00000248525.2
206307_s_at	ENSG00000247993.2
215972_at	ENSG00000152931.7
205834_s_at	ENSG00000152931.7
209200_at	ENSG00000245864.2
208504_x_at	ENSG00000280029.1
201041_s_at	ENSG00000253736.1
201310_s_at	ENSG00000246859.2
220364_at	ENSG00000278921.1
221408_x_at	ENSG00000280029.1
210572_at	ENSG00000279726.1
209199_s_at	ENSG00000245864.2
210981_s_at	ENSG00000246334.2
221897_at	ENSG00000233937.4
211365_s_at	ENSG00000279726.1
212195_at	ENSG00000262211.1
208554_at	ENSG00000250025.2
202800_at	ENSG00000250155.1
220828_s_at	ENSG00000233828.3
220116_at	ENSG00000246316.5
207357_s_at	ENSG00000245275.5
214658_at	ENSG00000249249.1
211694_at	ENSG00000232633.4
208865_at	ENSG00000230551.4
201044_x_at	ENSG00000253736.1
221410_x_at	ENSG00000272154.2
215187_at	ENSG00000233828.3
209349_at	ENSG00000223442.1
208883_at	ENSG00000246263.2
217590_s_at	ENSG00000235531.7
91684_g_at	ENSG00000255224.1
217916_s_at	ENSG00000254317.1
211685_s_at	ENSG00000253629.1
218701_at	ENSG00000246366.4
218899_s_at	ENSG00000247081.5
208266_at	ENSG00000250733.5
218125_s_at	ENSG00000253875.1
204837_at	ENSG00000246477.3
220898_at	ENSG00000253116.1
205667_at	ENSG00000253961.1
222184_at	ENSG00000255052.4
211239_s_at	ENSG00000253535.3
211239_s_at	ENSG00000253643.3
218172_s_at	ENSG00000253607.1
219778_at	ENSG00000251003.5
209391_at	ENSG00000227218.5
212069_s_at	ENSG00000176868.2
203825_at	ENSG00000235106.6
203169_at	ENSG00000228843.2
218885_s_at	ENSG00000267026.3
207068_at	ENSG00000228623.3
215546_at	ENSG00000226752.5
220752_at	ENSG00000229582.3
221422_s_at	ENSG00000236901.4
203245_s_at	ENSG00000235106.6
215876_at	ENSG00000226334.1
220505_at	ENSG00000224854.3
216732_at	ENSG00000279154.1
213788_s_at	ENSG00000235106.6
209512_at	ENSG00000230185.4
212547_at	ENSG00000235106.6
206921_at	ENSG00000228395.1
216608_at	ENSG00000262075.3
216726_at	ENSG00000259849.1
209439_s_at	ENSG00000237836.3
218619_s_at	ENSG00000232828.1
216838_at	ENSG00000235437.5
209733_at	ENSG00000236064.1
205142_x_at	ENSG00000232725.1
204793_at	ENSG00000271147.5
204793_at	ENSG00000270050.1
211614_at	ENSG00000254488.1
207247_s_at	ENSG00000233070.1
207246_at	ENSG00000233070.1
214983_at	ENSG00000233864.5
